# Supplementary material for: Enhancing Post‐Exercise Oxygen Kinetics Modeling With Physiological Bounds and Manual V̇O2_baseline Input: A Novel Approach
Source: Eur J Sport Sci. 2025 Apr 22;25(5):e12306. doi: 10.1002/ejsc.12306 (PMC12013733; doi:10.1002/ejsc.12306)
Supplement: Supplementary file 2 — Supporting Information S2 [file EJSC-25-e12306-s001.xlsx]

## Sheet: Sheet1
time1	oxy1	time2	oxy2	time3	oxy3	time4	oxy4	time5	oxy5	time6	oxy6	time7	oxy7	time8	oxy8	time9	oxy9	time10	oxy10	time11	oxy11	time12	oxy12	time13	oxy13	time14	oxy14	time15	oxy15	time16	oxy16	time17	oxy17	time18	oxy18	time19	oxy19	time20	oxy20	time21	oxy21	time22	oxy22
00:19:48	3775.12	00:18:02	3384.39	00:17:37	3788.17	00:18:09	2792.57	00:17:31	3581.71	00:18:52	3525.48	00:18:09	3576.45	00:18:59	3417.46	00:18:41	3431.13	00:18:20	4165.8	00:16:51	3727.91	00:19:48	3775.12	00:20:25	2906.63	00:20:37	3202.58	00:20:20	2755.85	00:20:51	2819.11	00:22:19	3943.66	00:20:27	3622.51	00:21:21	3689.7	00:20:27	3639.53	00:19:37	3669.02	00:19:30	3767.44
00:19:49	3934.05	00:18:03	3288.13	00:17:39	3525.49	00:18:10	2711.78	00:17:32	3530.39	00:18:54	3573.34	00:18:10	3408	00:19:00	3543.39	00:18:42	3313.5	00:18:21	3948.4	00:16:52	3667.6	00:19:49	3934.05	00:20:26	2946.3	00:20:38	3118.84	00:20:22	2650.52	00:20:52	2919.03	00:22:19	3895.51	00:20:28	3412.12	00:21:21	3958.35	00:20:28	3723.08	00:19:38	3677.89	00:19:31	3856.6
00:19:51	3244.63	00:18:04	3238.64	00:17:40	3411.43	00:18:11	2743.94	00:17:33	3468.54	00:18:55	3636.9	00:18:12	3382.99	00:19:01	3429.58	00:18:43	3213.92	00:18:22	3767.09	00:16:53	3402.67	00:19:51	3244.63	00:20:28	2935.63	00:20:40	3105.88	00:20:23	2700.86	00:20:53	2826.17	00:22:21	4100.79	00:20:29	3382.49	00:21:22	3597.25	00:20:29	3655.29	00:19:39	3530.59	00:19:32	3734.96
00:19:52	3413.5	00:18:06	3104.46	00:17:41	3436.07	00:18:12	2732.56	00:17:34	3210.28	00:18:56	3580.91	00:18:13	3307.97	00:19:02	3215.97	00:18:45	3371.31	00:18:23	3574.13	00:16:54	3559.93	00:19:52	3413.5	00:20:29	2826.65	00:20:41	2953.91	00:20:24	2710.11	00:20:54	2749.53	00:22:22	4331.77	00:20:30	3330.06	00:21:23	3800.31	00:20:30	3544.1	00:19:49	3464.27	00:19:34	3806.25
00:19:53	3354.48	00:18:07	3155.48	00:17:43	3478.27	00:18:13	2647.9	00:17:35	3362.15	00:18:57	3550.68	00:18:14	3213.07	00:19:03	3099.38	00:18:46	3479.79	00:18:24	3802.77	00:16:55	3612.23	00:19:53	3354.48	00:20:30	2866.15	00:20:42	2917	00:20:25	2889.29	00:20:55	2857.71	00:22:23	3417.63	00:20:31	3244.05	00:21:24	3860.76	00:20:31	3168.14	00:19:50	3371.48	00:19:35	3585.5
00:19:54	3608.16	00:18:08	3111.97	00:17:44	3372.07	00:18:14	2487.23	00:17:36	3369.55	00:18:58	3432.58	00:18:16	3095.26	00:19:04	2780.46	00:18:48	2597.29	00:18:26	3895.99	00:16:56	3633.9	00:19:54	3608.16	00:20:31	2933.36	00:20:44	3102.58	00:20:26	2834.21	00:20:56	2568.6	00:22:24	4136.36	00:20:32	2912.6	00:21:25	3994.06	00:20:32	3273.53	00:19:51	3248.69	00:19:37	3675.12
00:19:55	3658.09	00:18:09	3149.02	00:17:46	3459.14	00:18:15	2708.88	00:17:37	3357.75	00:18:59	3381.09	00:18:17	2947.13	00:19:05	2554.57	00:18:50	3648.28	00:18:27	3948.28	00:16:57	3496.03	00:19:55	3658.09	00:20:32	3003.37	00:20:45	3109.94	00:20:28	2665	00:20:57	2629.18	00:22:25	4019.51	00:20:33	3481.48	00:21:27	3653.48	00:20:33	3345	00:19:53	3183.83	00:19:38	3778.63
00:19:56	3508.6	00:18:11	3184.61	00:17:47	3459	00:18:16	2614.82	00:17:38	3565.77	00:19:01	3210.86	00:18:19	3021.6	00:19:06	3101.66	00:18:51	3621.04	00:18:28	4172.97	00:16:59	2477.09	00:19:56	3508.6	00:20:33	2963.34	00:20:46	2903.59	00:20:29	2923.36	00:20:58	2600.36	00:22:26	3839.07	00:20:35	3483.73	00:21:28	3887.18	00:20:34	3197.51	00:19:54	3264.59	00:19:39	3827.48
00:19:57	3518.18	00:18:12	3088.58	00:17:48	3450.42	00:18:17	2827.41	00:17:39	3358.29	00:19:02	3271.16	00:18:20	3166.45	00:19:07	2756.76	00:18:52	3523.57	00:18:29	3912.24	00:17:00	3616.03	00:19:57	3518.18	00:20:34	2938.07	00:20:47	3007.08	00:20:30	2834.42	00:20:59	2741.99	00:22:28	3584.06	00:20:36	3304.58	00:21:29	3878.89	00:20:36	2973.27	00:19:55	3425.27	00:19:41	3745.11
00:19:58	3490.94	00:18:13	3180.02	00:17:50	3453.28	00:18:18	2767.14	00:17:41	3100.93	00:19:04	3354.39	00:18:21	3045.86	00:19:08	2855.23	00:18:53	3503.59	00:18:30	3829.48	00:17:01	3454.69	00:19:58	3490.94	00:20:36	2871.37	00:20:49	2929.31	00:20:31	2858.2	00:21:00	2734.96	00:22:29	3827.81	00:20:37	3197.7	00:21:30	4159.91	00:20:37	3531.61	00:19:57	3498.15	00:19:42	3711
00:19:59	3470.79	00:18:14	3095.89	00:17:51	3536.02	00:18:19	2782.53	00:17:42	3451.92	00:19:05	3146.22	00:18:22	3025.6	00:19:09	2835.84	00:18:54	3289.31	00:18:32	3835.69	00:17:02	3478.97	00:19:59	3470.79	00:20:37	2904.6	00:20:50	2950.2	00:20:32	2695.4	00:21:01	2730.47	00:22:30	3862.96	00:20:38	3453.28	00:21:31	4165.59	00:20:39	2947.29	00:19:58	3640.17	00:19:43	3757.53
00:20:01	3647.58	00:18:16	2988.81	00:17:53	3470.53	00:18:21	2927.1	00:17:43	3299.41	00:19:06	3238.52	00:18:24	3026.04	00:19:10	2517.19	00:18:56	3350.22	00:18:33	3912.42	00:17:03	3551.67	00:20:01	3647.58	00:20:38	3008.47	00:20:51	2837.88	00:20:34	2988.42	00:21:02	2662.26	00:22:32	3882.74	00:20:39	3492.19	00:21:32	4082.03	00:20:40	3439.33	00:19:59	3383.51	00:19:54	3437.3
00:20:02	3479.36	00:18:17	2913.35	00:17:54	3246.29	00:18:22	2845.69	00:17:44	3373.21	00:19:08	3120.9	00:18:25	2980.81	00:19:11	3145.85	00:18:57	3162.47	00:18:34	3854.74	00:17:04	3525.31	00:20:02	3479.36	00:20:39	2750.33	00:20:53	2947.61	00:20:35	3235.81	00:21:03	2751.28	00:22:33	3779.33	00:20:41	2982.35	00:21:33	3908.21	00:20:41	3674.21	00:20:00	3569.95	00:19:55	3566.21
00:20:03	3518.44	00:18:18	3099.72	00:17:55	3846.01	00:18:23	2931.42	00:17:45	3197.91	00:19:09	3338.25	00:18:26	3028.12	00:19:12	3148.19	00:18:58	3143.53	00:18:35	3886.51	00:17:05	3650.39	00:20:03	3518.44	00:20:41	2917.49	00:20:54	2965.19	00:20:36	2846.13	00:21:04	2689.95	00:22:34	3852.29	00:20:42	3366.71	00:21:34	3312.31	00:20:42	3576.3	00:20:01	3386.61	00:19:57	3656.5
00:20:04	3749.73	00:18:20	2812.58	00:17:57	3638.48	00:18:24	2737.82	00:17:46	3227.86	00:19:10	3021.68	00:18:28	2910.21	00:19:13	3075.83	00:18:59	3247.83	00:18:37	3892.6	00:17:06	3256.71	00:20:04	3749.73	00:20:43	2812.05	00:20:56	3123.43	00:20:37	2824.54	00:21:06	2752.56	00:22:36	3614.89	00:20:44	3211.87	00:21:35	4140.25	00:20:43	3274.62	00:20:02	3161.88	00:19:58	3356.19
00:20:06	3418.44	00:18:21	3044.84	00:17:58	3568.46	00:18:25	2709.73	00:17:47	3402.52	00:19:11	3207.37	00:18:29	3031.55	00:19:14	3152.36	00:19:01	3251.8	00:18:38	3705.43	00:17:07	3737.24	00:20:06	3418.44	00:20:44	3024.86	00:20:57	2933.63	00:20:38	2888.83	00:21:07	2748.68	00:22:37	3636.44	00:20:45	3098.85	00:21:36	4247.41	00:20:44	3456.6	00:20:04	2753.84	00:20:00	3184.97
00:20:07	3269.63	00:18:22	2846.45	00:18:00	3040.73	00:18:27	2662.93	00:17:48	3294.85	00:19:13	3238.98	00:18:30	3096.84	00:19:15	3488.22	00:19:03	3468.02	00:18:40	3646.02	00:17:09	3419.74	00:20:07	3269.63	00:20:45	3089.49	00:20:59	3010.01	00:20:40	2919.41	00:21:08	2766.42	00:22:38	3649.03	00:20:47	3106.9	00:21:37	4107.54	00:20:45	3455.09	00:20:05	3346.25	00:20:02	3381.36
00:20:08	3241.23	00:18:24	2943.01	00:18:02	3119.84	00:18:28	2704.33	00:17:50	3401.36	00:19:14	3020.96	00:18:32	3061.34	00:19:16	3356.67	00:19:04	3270.29	00:18:41	4009.29	00:17:10	3683.39	00:20:08	3241.23	00:20:46	3021.1	00:21:00	3183.5	00:20:41	2918.15	00:21:09	2681.09	00:22:39	3828.13	00:20:48	2866.16	00:21:38	4170.26	00:20:47	3536.37	00:20:07	3147.55	00:20:03	3258.29
00:20:09	3695.24	00:18:25	2841.09	00:18:03	3679.84	00:18:29	2854.76	00:17:51	3186.38	00:19:16	3075.39	00:18:33	2913.4	00:19:17	3164.78	00:19:05	2951.85	00:18:42	4088.62	00:17:11	3429.82	00:20:09	3695.24	00:20:47	2846.9	00:21:02	2961.16	00:20:42	2702.06	00:21:10	2689.54	00:22:41	3928.82	00:20:50	3225.33	00:21:39	4660.11	00:20:48	3487.62	00:20:09	3106.89	00:20:05	3203.92
00:20:11	3696.21	00:18:27	2744.4	00:18:05	3411.8	00:18:30	2650.82	00:17:52	3397.48	00:19:18	3169.34	00:18:34	2920.21	00:19:18	2888.62	00:19:07	2813.78	00:18:44	3838.69	00:17:12	3545.62	00:20:11	3696.21	00:20:48	2691.13	00:21:03	2997.04	00:20:43	3066.15	00:21:11	2727.19	00:22:42	3869.7	00:20:52	2761.52	00:21:39	4346.58	00:20:49	3669.7	00:20:10	3574.66	00:20:06	3215.06
00:20:12	3415.92	00:18:28	2879.54	00:18:06	3323.74	00:18:31	2533.16	00:17:53	3392.32	00:19:20	3037.37	00:18:36	3089.98	00:19:18	2891.05	00:19:08	2741.19	00:18:45	3971.28	00:17:13	3356.42	00:20:12	3415.92	00:20:50	2760	00:21:05	2832.58	00:20:45	3067.96	00:21:12	2742.67	00:22:43	3704.44	00:20:54	2816.52	00:21:40	4002.49	00:20:50	3300.37	00:20:11	3355.26	00:20:08	2922.76
00:20:14	2915.8	00:18:29	3064.53	00:18:08	3378.5	00:18:33	2660.88	00:17:54	3132.47	00:19:21	2934.67	00:18:37	2894.5	00:19:19	2793.59	00:19:10	2515.53	00:18:46	3549.75	00:17:14	3613.71	00:20:14	2415.8	00:20:51	2421.37	00:21:07	2951.05	00:20:46	2814.33	00:21:13	2604.28	00:22:44	3514.34	00:20:56	2748.62	00:21:41	3899.38	00:20:51	3235.81	00:20:12	3493.23	00:20:10	2831.27
00:20:16	3420.81	00:18:31	2908.51	00:18:09	3450.84	00:18:34	2880.54	00:17:55	3527.78	00:19:23	2902.15	00:18:39	3077.71	00:19:20	2999.04	00:19:11	2884.76	00:18:48	3592.97	00:17:15	3597.83	00:20:16	3720.81	00:20:52	2419.63	00:21:09	3080.11	00:20:47	2862.16	00:21:14	2811.48	00:22:45	3684.4	00:20:58	3001.6	00:21:42	4274.24	00:20:52	3348.67	00:20:14	2935.74	00:20:11	2908.19
00:20:18	3673.05	00:18:32	3041.43	00:18:10	3158.5	00:18:36	2219.36	00:17:56	3197.71	00:19:26	2922.98	00:18:41	3048.02	00:19:21	3028.07	00:19:12	2523.07	00:18:49	3332.52	00:17:17	3613.86	00:20:18	3673.05	00:20:53	2316.66	00:21:10	3024.88	00:20:48	2573.55	00:21:15	2578.87	00:22:47	3144.88	00:21:00	2672.5	00:21:43	4045.16	00:20:53	3303.89	00:20:15	3219.08	00:20:13	2630.92
00:20:19	3404.4	00:18:34	2808.05	00:18:12	3081	00:18:37	3006.99	00:17:58	3034.2	00:19:28	2839.84	00:18:42	2931.74	00:19:22	2892.3	00:19:14	2882.99	00:18:51	3161.86	00:17:18	2424.12	00:20:19	3404.4	00:20:54	2182.38	00:21:12	2791.66	00:20:49	2634.85	00:21:16	2524.24	00:22:48	3483.73	00:21:02	2628.7	00:21:44	4121.7	00:20:55	3272.99	00:20:17	3468.42	00:20:14	2929.04
00:20:21	3245.84	00:18:35	2975.76	00:18:13	3185.8	00:18:38	2513.96	00:17:59	3746.83	00:19:29	2825.58	00:18:44	2912.98	00:19:23	2982.23	00:19:15	2681.05	00:18:52	3155.89	00:17:19	3832.98	00:20:21	3245.84	00:20:56	2361.23	00:21:13	2893.33	00:20:51	2657.01	00:21:18	2570.15	00:22:49	3476.5	00:21:05	2566.66	00:21:45	3950.26	00:20:56	3650.51	00:20:18	2503.51	00:20:16	2779.54
00:20:22	3195.99	00:18:37	2710.85	00:18:15	3227.11	00:18:39	2596.51	00:18:00	3529.63	00:19:32	2852.79	00:18:45	2709.95	00:19:24	2749.24	00:19:18	2725.9	00:18:53	3232.54	00:17:20	3612.13	00:20:22	3195.99	00:20:57	2230.95	00:21:15	2800.12	00:20:53	2648.06	00:21:19	2506.89	00:22:51	2981.94	00:21:07	1982.29	00:21:46	4005.1	00:20:57	3772.54	00:20:20	2937.32	00:20:17	2819.05
00:20:24	2940.69	00:18:38	2822.31	00:18:16	3041.98	00:18:41	2440.74	00:18:01	3263.48	00:19:34	2915.11	00:18:47	2751.42	00:19:25	3211.29	00:19:19	3102.92	00:18:55	3097.51	00:17:21	3456.62	00:20:24	2640.69	00:20:58	2169.97	00:21:16	2854.92	00:20:54	2770.3	00:21:21	2223.11	00:22:53	3282.24	00:21:08	2150.67	00:21:48	3096.56	00:20:58	3234.18	00:20:21	3252.63	00:20:19	2638.39
00:20:27	3248.58	00:18:40	2733.93	00:18:17	2850.45	00:18:42	2363.75	00:18:02	2699.08	00:19:36	2856	00:18:49	2584.77	00:19:26	3019.83	00:19:20	2834.54	00:18:56	2913.71	00:17:22	4030.61	00:20:27	2448.58	00:20:59	2212.63	00:21:18	2867.26	00:20:55	2327.89	00:21:22	2486.64	00:22:55	3099.92	00:21:10	1554.49	00:21:48	3633.77	00:20:59	3380.9	00:20:22	2919.77	00:20:20	2497.92
00:20:29	3886.32	00:18:41	2901.15	00:18:19	2803.54	00:18:44	2021.27	00:18:04	2099.46	00:19:38	2876.73	00:18:51	2497.77	00:19:27	3053.24	00:19:22	2678.84	00:18:58	2830.85	00:17:23	3979.27	00:20:29	3986.32	00:21:00	2059.53	00:21:20	2895.38	00:20:56	2231.36	00:21:23	2490.02	00:22:57	2922.53	00:21:12	2395.72	00:21:49	3577.87	00:21:00	3474.95	00:20:24	2085.61	00:20:22	2507.79
00:20:30	3518.13	00:18:42	2986.69	00:18:20	2999.3	00:18:45	2603.36	00:18:05	3781.38	00:19:49	2623.95	00:18:52	2361.67	00:19:29	2946.26	00:19:23	2650.33	00:19:00	1938.16	00:17:24	3617.42	00:20:30	3518.13	00:21:02	2103.39	00:21:22	2786.9	00:20:58	2237.16	00:21:24	2273.06	00:22:59	3096.82	00:21:14	3001.4	00:21:50	3939.68	00:21:01	3402.77	00:20:26	1499.79	00:20:24	2131.59
00:20:31	2910.38	00:18:43	2703.4	00:18:22	2704.95	00:18:46	2700.61	00:18:06	2977.04	00:19:50	2485.21	00:18:54	2292.79	00:19:30	2546.01	00:19:25	2592.87	00:19:01	3245.13	00:17:25	3353.8	00:20:31	2910.38	00:21:03	2040.42	00:21:23	2683.72	00:20:59	2166.31	00:21:25	2418.72	00:23:01	2895.12	00:21:16	2389.38	00:21:51	3656.87	00:21:02	3476.65	00:20:27	2778.1	00:20:27	2118.57
00:20:33	3089.43	00:18:44	2982.99	00:18:23	2712.51	00:18:47	2138.62	00:18:08	2817.23	00:19:51	2266.19	00:18:55	2256.56	00:19:31	3400.57	00:19:27	2415.3	00:19:02	2958.64	00:17:27	3104.85	00:20:33	3089.43	00:21:04	1990.45	00:21:25	2421.74	00:21:00	2510.67	00:21:26	2395.21	00:23:03	3053.12	00:21:19	1852.15	00:21:52	3362.13	00:21:04	3293.56	00:20:30	3175.81	00:20:28	2129.89
00:20:35	2911.39	00:18:46	2644.23	00:18:25	2933.75	00:18:49	2160.49	00:18:10	3481.18	00:19:53	2147.94	00:18:57	2284.63	00:19:32	3146.71	00:19:28	2465.68	00:19:04	2907.67	00:17:28	3115.43	00:20:35	2911.39	00:21:05	1926.38	00:21:26	2345.09	00:21:02	2215.72	00:21:27	2307.27	00:23:04	3174.05	00:21:21	3139.32	00:21:53	4048.2	00:21:05	3173.21	00:20:31	3220.27	00:20:30	2245.69
00:20:36	2656.33	00:18:47	2832.5	00:18:26	2734	00:18:50	1771.56	00:18:11	2961.86	00:19:55	2135.8	00:18:58	2165.05	00:19:33	3007.26	00:19:30	2243.25	00:19:05	2973.5	00:17:29	3394.36	00:20:36	2656.33	00:21:07	2054.31	00:21:28	2328.66	00:21:03	2159.21	00:21:28	2299.55	00:23:06	3706.02	00:21:22	2457.51	00:21:54	4143.57	00:21:06	3007.92	00:20:33	2912.25	00:20:32	1954.87
00:20:38	2768.84	00:18:48	2579.32	00:18:29	2187.41	00:18:52	1632.22	00:18:13	2707.68	00:19:56	2328.59	00:19:00	2150.36	00:19:34	3178.85	00:19:31	2217.1	00:19:06	2666.97	00:17:30	2737.58	00:20:38	2768.84	00:21:08	2030.96	00:21:30	2441.73	00:21:04	2203.34	00:21:29	2268.55	00:23:07	3241.89	00:21:23	2455.45	00:21:55	3659.79	00:21:07	3062.64	00:20:35	3030.78	00:20:33	2075.72
00:20:40	2642.22	00:18:50	2834.59	00:18:30	2717.39	00:18:54	1715.95	00:18:14	2596.82	00:19:58	2034.56	00:19:01	2110.66	00:19:35	3136.11	00:19:33	2387.89	00:19:08	2244.74	00:17:31	2879.59	00:20:40	2642.22	00:21:10	1853.74	00:21:32	2715.66	00:21:06	2208.12	00:21:31	2468.71	00:23:09	3210.51	00:21:24	2230.53	00:21:56	3892.14	00:21:08	2964.91	00:20:36	2706.12	00:20:35	2140.99
00:20:42	2738.73	00:18:51	2793.76	00:18:32	2644.58	00:18:55	2249.06	00:18:15	2708.79	00:20:00	2109.93	00:19:03	2113.71	00:19:36	2866.81	00:19:34	2054	00:19:09	2314.14	00:17:32	2972.74	00:20:42	2738.73	00:21:11	1733.27	00:21:33	2147.94	00:21:07	2018.49	00:21:32	2338.24	00:23:11	3309.91	00:21:26	1722.27	00:21:57	3993.94	00:21:09	3044.12	00:20:37	2365.84	00:20:37	1903.96
00:20:44	2642.62	00:18:52	2492.22	00:18:34	2958.89	00:18:56	1894.66	00:18:16	2973.42	00:20:02	2097.99	00:19:04	2168.94	00:19:37	2664.53	00:19:36	2379.23	00:19:10	2309.31	00:17:33	2973.12	00:20:44	2242.62	00:21:12	1722.69	00:21:35	2202.71	00:21:08	2124.08	00:21:33	2499.2	00:23:12	3125.24	00:21:27	2189.21	00:21:58	3449.24	00:21:10	3025.36	00:20:39	2049.64	00:20:38	2288.43
00:20:46	2752.94	00:18:54	2540.45	00:18:35	2598.69	00:18:58	1930.56	00:18:18	2588.47	00:20:04	1908.1	00:19:06	2143.44	00:19:38	2588.2	00:19:37	2020.77	00:19:12	2412.3	00:17:35	2815.18	00:20:46	2952.94	00:21:14	1949.11	00:21:36	1995.19	00:21:10	2050.4	00:21:34	2209.56	00:23:14	2627.54	00:21:29	2467.89	00:21:59	3171.45	00:21:12	2991.01	00:20:41	2138.58	00:20:40	2005.77
00:20:47	2877.73	00:18:55	2691.97	00:18:36	2572.05	00:18:59	2151.05	00:18:19	2310.28	00:20:06	1868.61	00:19:07	2118.83	00:19:40	1795.34	00:19:40	1912.96	00:19:13	2393.03	00:17:36	2815.83	00:20:47	2277.73	00:21:15	1869.24	00:21:38	2054.86	00:21:11	1782.55	00:21:35	2181.09	00:23:15	2715	00:21:30	2483.78	00:22:00	4269.8	00:21:13	3045.72	00:20:42	2252.65	00:20:42	1819.81
00:20:50	2736.11	00:18:57	2341.55	00:18:38	2494.23	00:19:00	2025.56	00:18:20	2219.49	00:20:09	1889.82	00:19:09	1982.3	00:19:41	2892.53	00:19:41	2127.17	00:19:14	2299.06	00:17:37	2822.45	00:20:50	1936.11	00:21:16	1651.48	00:21:39	1915.76	00:21:12	1884.13	00:21:36	2130.29	00:23:17	2949.77	00:21:31	2441.27	00:22:01	3557.83	00:21:14	2373.53	00:20:43	2231.48	00:20:43	1583.28
00:20:51	2597.03	00:18:58	2346.73	00:18:39	2245.3	00:19:02	2130.09	00:18:23	2043.39	00:20:11	1860.69	00:19:11	1904.41	00:19:42	2772.7	00:19:43	1790.62	00:19:16	2228.66	00:17:38	2895.98	00:20:51	2597.03	00:21:17	1532.54	00:21:42	2211.84	00:21:13	2075.06	00:21:37	2057.67	00:23:19	2723.78	00:21:32	2407.67	00:22:02	3673.46	00:21:16	1705.04	00:20:45	1762.15	00:20:45	1829.81
00:20:53	2515.47	00:18:59	2491.4	00:18:41	2271.76	00:19:03	2303.95	00:18:25	2119.33	00:20:12	1802.42	00:19:13	1930.1	00:19:43	2708.29	00:19:45	1893.98	00:19:17	2117.01	00:17:39	2975.15	00:20:53	2515.47	00:21:19	1666.92	00:21:43	1991.83	00:21:15	2058.54	00:21:39	2181.65	00:23:20	2950.56	00:21:34	2346.25	00:22:03	3521.38	00:21:17	2895.09	00:20:47	1918.33	00:20:46	1928.19
00:20:54	2546.17	00:19:01	2214.22	00:18:43	2199.63	00:19:04	1944.97	00:18:27	2973.52	00:20:14	1486.78	00:19:14	1856.9	00:19:44	2546.67	00:19:56	1916.88	00:19:19	1978.08	00:17:40	2880.22	00:20:54	2546.17	00:21:20	1679.88	00:21:45	1838.91	00:21:16	1796.91	00:21:40	2248.69	00:23:22	2142.08	00:21:35	2412.35	00:22:04	3448.02	00:21:18	3150.18	00:20:49	2139.82	00:20:48	2010.15
00:20:56	2176.51	00:19:02	2176.89	00:18:45	2034.8	00:19:06	1840.79	00:18:28	2994.7	00:20:16	1786.1	00:19:16	1713.28	00:19:53	2300.67	00:19:57	1866.5	00:19:21	2058.11	00:17:42	2692.29	00:20:56	2176.51	00:21:21	1628.96	00:21:47	1837.6	00:21:17	2135.28	00:21:41	2169.29	00:23:23	2888.4	00:21:37	1991.87	00:22:05	3204.85	00:21:19	2746.37	00:20:51	2249.22	00:20:49	2060.02
00:20:58	2135.74	00:19:04	2261.33	00:18:46	2236.01	00:19:07	1674.24	00:18:29	2320.64	00:20:19	1670.24	00:19:18	1676.1	00:19:54	2202.52	00:20:00	1619.31	00:19:22	1432.79	00:17:43	2730.8	00:20:58	2135.74	00:21:23	1760.64	00:21:48	1807.03	00:21:18	1789.58	00:21:42	2004.56	00:23:25	2455.63	00:21:38	2451.73	00:22:07	3143.41	00:21:20	2496.56	00:20:52	1644.27	00:20:51	1861.1
00:21:00	2253.37	00:19:05	2122.63	00:18:47	2166.52	00:19:09	2035.81	00:18:31	2400.32	00:20:21	1661.62	00:19:19	1754.13	00:19:55	1766.83	00:20:01	1507.55	00:19:24	2061.83	00:17:44	2744.33	00:21:00	2353.37	00:21:24	1943.78	00:21:50	1648.65	00:21:20	1972.05	00:21:43	1980.83	00:23:27	2736.95	00:21:40	2285.26	00:22:08	3037.28	00:21:23	1691.34	00:20:54	1817.77	00:20:53	1296.78
00:21:02	2113.2	00:19:07	2011.82	00:18:49	1978.67	00:19:10	1595.9	00:18:33	2694.3	00:20:24	1582.75	00:19:21	1724	00:19:57	1841.43	00:20:02	1629.75	00:19:26	1991.94	00:17:45	2526.87	00:21:02	2113.2	00:21:26	1884.38	00:21:52	1683.52	00:21:21	1713.26	00:21:44	1880.7	00:23:28	2450.71	00:21:41	1762.61	00:22:09	3163.91	00:21:24	2769.2	00:20:56	1730.51	00:20:55	1873.4
00:21:03	2347.62	00:19:08	2023.21	00:18:50	2422.99	00:19:12	1663.3	00:18:34	2782.33	00:20:26	1632.86	00:19:22	1526.34	00:19:59	1995.54	00:20:05	1756.68	00:19:28	2126.3	00:17:46	2553.55	00:21:03	2347.62	00:21:27	1532.36	00:21:54	1190.41	00:21:23	1649.96	00:21:45	1863.93	00:23:29	2496.71	00:21:42	1850.1	00:22:10	3641.52	00:21:25	2866.78	00:20:58	1469.84	00:20:56	1746.87
00:21:05	2175.5	00:19:10	1971.06	00:18:52	2131.03	00:19:13	1718.72	00:18:35	2476.88	00:20:30	1335.07	00:19:24	1395.03	00:20:00	2892.54	00:20:07	1645.36	00:19:29	1915.58	00:17:48	2684.75	00:21:05	1575.5	00:21:28	1493.75	00:21:57	1542.32	00:21:24	1603.26	00:21:47	1701.09	00:23:31	2054.86	00:21:44	1826.9	00:22:11	3197.84	00:21:26	2707.84	00:21:00	1961.41	00:20:58	1445.31
00:21:08	1706.93	00:19:12	2036.42	00:18:53	1904.9	00:19:15	1466.46	00:18:36	2525.76	00:20:32	1283.76	00:19:26	1424.88	00:20:01	2714.42	00:20:09	1374.55	00:19:30	1959.17	00:17:49	2667.59	00:21:08	1706.93	00:21:29	1471.1	00:21:59	1577.79	00:21:25	1689.38	00:21:48	1866.58	00:23:33	2859.95	00:21:45	1824.23	00:22:12	3267.18	00:21:27	2549.19	00:21:01	1897.7	00:21:00	1398.68
00:21:09	1799.39	00:19:13	1810.17	00:18:55	1838.34	00:19:16	1385.73	00:18:38	2241.14	00:20:36	1241.78	00:19:28	1369.24	00:20:02	2323.17	00:20:11	1267.89	00:19:31	1861.47	00:17:50	2746.56	00:21:09	1999.39	00:21:31	1378.58	00:22:01	1579.61	00:21:27	1660.4	00:21:49	1767.93	00:23:35	2474.82	00:21:46	2092.66	00:22:13	2887.47	00:21:28	2622.82	00:21:03	1512.87	00:21:02	1410.08
00:21:12	1853.92	00:19:15	2082.92	00:18:56	1731.07	00:19:18	1890.49	00:18:39	2439.79	00:20:39	1187.82	00:19:30	1422.98	00:20:03	2192.66	00:20:13	1749.74	00:19:41	1438.61	00:17:51	2842.8	00:21:12	2053.92	00:21:32	1648.75	00:22:03	1582.02	00:21:28	1610.5	00:21:50	1762.51	00:23:36	2330.68	00:21:47	2042.48	00:22:14	3390.15	00:21:30	2697.78	00:21:04	2000.92	00:21:04	1378.32
00:21:13	1759.36	00:19:17	1786.2	00:18:57	1702.57	00:19:19	1506.69	00:18:42	2314	00:20:41	1330.32	00:19:32	1374.67	00:20:04	2209.25	00:20:14	1680.97	00:19:42	1401.29	00:17:53	1964.37	00:21:13	1759.36	00:21:33	1441.44	00:22:05	1551.16	00:21:30	1482.13	00:21:51	1718.61	00:23:39	2423.14	00:21:49	1640.35	00:22:15	3059.36	00:21:32	2482.87	00:21:06	1476.5	00:21:06	1467.83
00:21:15	2199.69	00:19:18	1942.34	00:18:59	1680.85	00:19:22	1012.18	00:18:43	2655.7	00:20:44	1237.21	00:19:33	1387.47	00:20:05	2014.68	00:20:16	1682.38	00:19:44	1282.42	00:17:54	2790.54	00:21:15	2199.69	00:21:34	1358.72	00:22:07	1438.45	00:21:31	1467.38	00:21:52	1596	00:23:42	2362.38	00:21:51	1368.33	00:22:16	2983.85	00:21:33	2304.55	00:21:08	1991.58	00:21:08	1261.17
00:21:16	2134.99	00:19:20	1664.15	00:19:00	1616.15	00:19:23	1411.6	00:18:44	2667.56	00:20:46	1263.29	00:19:35	1298.06	00:20:06	1913.33	00:20:17	1568.49	00:19:47	1235.08	00:17:55	2484.23	00:21:16	2134.99	00:21:37	1285.5	00:22:09	1258.74	00:21:33	1323.7	00:21:54	1236.49	00:23:43	2398.47	00:21:52	1400.91	00:22:16	3149.01	00:21:34	2355.54	00:21:09	1814.22	00:21:10	1621.12
00:21:19	1861.79	00:19:22	1775.83	00:19:02	1642.89	00:19:25	1553.37	00:18:45	2555.54	00:20:48	1409.3	00:19:37	1361.04	00:20:07	1728.27	00:20:19	1141.23	00:19:48	1299.82	00:17:56	2323.63	00:21:19	1961.79	00:21:38	1551.3	00:22:11	1562.31	00:21:34	1560.43	00:21:55	2093.63	00:23:45	2212.21	00:21:54	1293.21	00:22:17	3193.97	00:21:35	2343.03	00:21:11	1508.95	00:21:12	1738.02
00:21:21	1638.2	00:19:24	1583.78	00:19:04	1647.31	00:19:26	1238.95	00:18:48	2317.51	00:20:50	1385.84	00:19:39	1268.95	00:20:08	1783.05	00:20:21	1258.97	00:19:50	1353.38	00:17:58	2337.29	00:21:21	1738.2	00:21:39	1640.47	00:22:12	1616.72	00:21:35	1430.2	00:21:56	1875.73	00:23:47	2148.37	00:21:56	1396.66	00:22:18	3096.33	00:21:36	2193.12	00:21:13	1642.35	00:21:14	1525.13
00:21:25	1932.6	00:19:25	1731.3	00:19:07	1280.36	00:19:27	1499.15	00:18:49	2586.67	00:20:52	1330.17	00:19:41	1415.55	00:20:09	1748.5	00:20:23	1515.11	00:19:52	1386.37	00:17:59	2456.05	00:21:25	1832.6	00:21:40	1411.11	00:22:15	1516.83	00:21:37	1387.21	00:21:57	1859.06	00:23:48	2440.91	00:21:57	1755.42	00:22:20	2685.98	00:21:38	1992.76	00:21:15	1648.18	00:21:15	1530.92
00:21:26	2605.47	00:19:27	1733.51	00:19:09	1535.55	00:19:29	1236.11	00:18:50	2129.59	00:20:54	1330.76	00:19:43	1209.07	00:20:10	1964.13	00:20:25	1063.15	00:19:54	993.723	00:18:00	2395.2	00:21:26	2005.47	00:21:42	1130.17	00:22:17	1453.21	00:21:38	1436.72	00:21:58	1764.7	00:23:50	2251.04	00:21:59	1510.66	00:22:21	3012.55	00:21:39	1874.1	00:21:17	1651.63	00:21:17	1257.9
00:21:27	2271.24	00:19:28	1533.06	00:19:11	1552.09	00:19:31	1399.97	00:18:52	2065.12	00:20:56	1287.67	00:19:45	1396.28	00:20:11	1910.82	00:20:27	1261.74	00:19:56	1711.17	00:18:01	2244.85	00:21:27	2271.24	00:21:43	1316.59	00:22:19	1412.57	00:21:40	1287.27	00:21:59	1749.11	00:23:51	2229.08	00:22:01	2023.49	00:22:22	3098.14	00:21:40	1923.87	00:21:19	1194.53	00:21:20	1069.88
00:21:29	1886.96	00:19:30	1562.27	00:19:13	1417.54	00:19:32	1254.28	00:18:53	2186.33	00:20:58	1318.99	00:19:57	1451.77	00:20:12	1763.89	00:20:28	1661.25	00:19:58	1446.01	00:18:02	2358.02	00:21:29	1886.96	00:21:45	969.359	00:22:21	1462.3	00:21:41	1334.29	00:22:00	1750.42	00:23:53	2046.8	00:22:03	1733.57	00:22:23	3109.39	00:21:41	1991.29	00:21:21	1782.1	00:21:21	1341.99
00:21:30	1900.92	00:19:32	1478.96	00:19:15	1194.79	00:19:34	1681.92	00:18:55	2086.05	00:20:59	1336.72	00:20:00	1240.13	00:20:13	1956.93	00:20:30	1533.62	00:19:59	1468.31	00:18:04	2249.91	00:21:30	1900.92	00:21:46	1200.86	00:22:23	1455.58	00:21:42	1080.39	00:22:01	1723.67	00:23:55	2479.89	00:22:06	1615.22	00:22:24	2457.88	00:21:43	2044.79	00:21:22	1725.39	00:21:23	1238.51
00:21:32	1843.55	00:19:44	1427.91	00:19:17	1424.44	00:19:35	1452.83	00:18:57	2101.25	00:21:01	1418.85	00:20:02	1223.21	00:20:14	1673.46	00:20:32	1618.79	00:20:01	1421.42	00:18:05	2333.39	00:21:32	1843.55	00:21:48	879.6	00:22:25	1357.66	00:21:44	1328.86	00:22:03	1724.96	00:23:57	2234.04	00:22:09	1472.23	00:22:25	2946.96	00:21:44	1714.14	00:21:25	1568.74	00:21:26	1180.66
00:21:33	1684.53	00:19:46	1694.3	00:19:30	1340.02	00:19:36	1190.31	00:18:59	2012.96	00:21:03	1350.25	00:20:03	1414.69	00:20:15	1818.43	00:20:34	1619.59	00:20:02	1514.77	00:18:07	1826.89	00:21:33	1684.53	00:21:49	1352.63	00:22:26	1616.71	00:21:45	1182.18	00:22:04	1708.35	00:23:58	2083.44	00:22:11	1592.21	00:22:25	2969.64	00:21:45	2069.78	00:21:27	1417.73	00:21:27	1377.4
00:21:35	1719.65	00:19:47	1665.15	00:19:32	1276.79	00:19:38	1128.77	00:19:00	2454.44	00:21:05	1192.19	00:20:05	1124.26	00:20:16	1870.81	00:20:35	1662.41	00:20:04	1628.53	00:18:08	2500.61	00:21:35	1719.65	00:21:50	1360.17	00:22:28	1252.26	00:21:47	1191.99	00:22:05	1614.11	00:24:01	2053.77	00:22:14	1604.37	00:22:26	2760.63	00:21:47	1410.79	00:21:29	1842.54	00:21:29	1327.02
00:21:38	1674.87	00:19:48	1835.04	00:19:34	1389.87	00:19:50	1395.88	00:19:01	2144.86	00:21:07	1116.05	00:20:07	1042.08	00:20:17	1811.08	00:20:37	1557.15	00:20:06	1461.02	00:18:09	2406.97	00:21:38	1574.87	00:21:51	1328.58	00:22:30	1250.26	00:21:48	1313.44	00:22:06	1680.68	00:24:02	1963.57	00:22:18	1256.23	00:22:27	2991.5	00:21:49	2008.28	00:21:31	1625.08	00:21:31	1345.02
00:21:41	1631.52	00:19:49	1755.13	00:19:36	1415.66	00:19:51	1283.74	00:19:02	2150.27	00:21:09	1090.73	00:20:09	1387.6	00:20:18	1890.36	00:20:38	1317.82	00:20:07	1459.08	00:18:11	1717.03	00:21:41	1731.52	00:21:53	1244.22	00:22:32	1282.96	00:21:50	1239.91	00:22:08	1510.96	00:24:04	1919.16	00:22:21	1262.21	00:22:28	2885.65	00:21:50	1879.67	00:21:33	1604.49	00:21:33	1132.33
00:21:42	2028.42	00:19:50	1847.81	00:19:38	1524.34	00:19:53	950.633	00:19:05	2041.66	00:21:11	993.189	00:20:11	1478.23	00:20:21	1948.48	00:20:40	1336.22	00:20:09	1343.06	00:18:13	2457.98	00:21:42	2028.42	00:21:54	1223.25	00:22:34	1234.11	00:21:51	1177.88	00:22:09	1548.91	00:24:05	1934.54	00:22:23	1087.96	00:22:29	2716.75	00:21:51	1714.21	00:21:35	1336.38	00:21:35	1083.96
00:21:44	1790.65	00:19:52	1525.45	00:19:40	1456.38	00:19:55	1107.71	00:19:06	2135.31	00:21:14	1100.05	00:20:12	1314.41	00:20:22	1985.24	00:20:41	1410.46	00:20:10	1447.67	00:18:14	2297.65	00:21:44	1790.65	00:21:56	1215.34	00:22:36	1065.86	00:21:52	1172.78	00:22:10	1655.74	00:24:07	1430.94	00:22:26	1182.36	00:22:30	2736.19	00:21:52	1765.48	00:21:37	1114.41	00:21:36	1181.12
00:21:46	1783.05	00:19:54	1412.23	00:19:41	1383.02	00:19:56	1203.92	00:19:07	1925.19	00:21:16	1114.31	00:20:14	1151.89	00:20:23	1801.8	00:20:43	1271.4	00:20:12	1030.23	00:18:15	2064.86	00:21:46	1283.05	00:21:57	1130.83	00:22:38	1085.36	00:21:54	1232.9	00:22:11	1511.27	00:24:09	1406.33	00:22:29	1142.76	00:22:31	1985.95	00:21:54	1603.84	00:21:39	1186.02	00:21:38	1396.04
00:21:47	1850.15	00:19:55	1520.3	00:19:43	1143.53	00:19:58	1255.12	00:19:08	2063.23	00:21:19	1018.84	00:20:16	1086.68	00:20:24	1927.05	00:20:45	1197.89	00:20:14	1558.76	00:18:16	2255.25	00:21:47	1850.15	00:21:59	1151.17	00:22:40	1032.6	00:21:55	1335.27	00:22:13	1180.36	00:24:10	1941.51	00:22:32	1211.84	00:22:32	3136.42	00:21:55	1576.63	00:21:41	1241.39	00:21:40	1232.14
00:21:50	1743.53	00:19:56	1562.78	00:19:45	1430.79	00:19:59	1299.94	00:19:10	1971.91	00:21:24	1006.08	00:20:18	1168.96	00:20:26	1446.41	00:20:47	1401.33	00:20:15	1566.73	00:18:18	2060.97	00:21:50	1743.53	00:22:00	1107.04	00:22:42	1503.79	00:21:57	1203.49	00:22:14	1763.41	00:24:13	1726.82	00:22:35	1670.49	00:22:33	2962.27	00:21:56	1592.54	00:21:42	1380.74	00:21:42	1305.82
00:21:52	1404.52	00:19:58	1283.47	00:19:48	1092.77	00:20:01	1266.27	00:19:12	1970.2	00:21:27	1030.33	00:20:20	1056.79	00:20:27	1112.17	00:20:48	1012.58	00:20:17	1213.73	00:18:19	1874.85	00:21:52	1404.52	00:22:01	1326.68	00:22:44	1165.19	00:21:58	1193.02	00:22:15	1757.24	00:24:15	1336.04	00:22:37	1300.55	00:22:35	2400.51	00:21:57	1596.41	00:21:45	1379.37	00:21:44	1087.5
00:21:54	1331.28	00:20:00	1270.14	00:19:50	1633.85	00:20:03	1148.49	00:19:13	2173.57	00:21:30	1088.77	00:20:22	1148.79	00:20:30	1333.97	00:20:50	1258.02	00:20:18	1665.25	00:18:20	1951.32	00:21:54	1331.28	00:22:03	1411.76	00:22:46	1236.3	00:22:00	1117.02	00:22:16	1590.58	00:24:17	2153.08	00:22:38	1452.89	00:22:36	2090.4	00:21:59	1302.46	00:21:47	1456.6	00:21:46	1445.56
00:21:55	1501.54	00:20:02	1253.2	00:19:52	1481.96	00:20:05	1442.48	00:19:14	2021.37	00:21:32	1176.76	00:20:25	1051.52	00:20:32	1222.55	00:20:52	1261.36	00:20:20	1393.42	00:18:21	1923.7	00:21:55	1501.54	00:22:04	1227.31	00:22:48	1172.03	00:22:01	1394.02	00:22:17	1623.93	00:24:19	1809.44	00:22:40	1256.06	00:22:37	3279.99	00:22:00	1546.13	00:21:49	1144.66	00:21:48	1439.89
00:21:58	1463.54	00:20:03	1641.98	00:19:53	1341.86	00:20:06	1478.37	00:19:16	1959.65	00:21:33	1146.3	00:20:27	1002.12	00:20:33	1431.91	00:20:53	1285.74	00:20:21	1397.43	00:18:23	1966.17	00:21:58	1463.54	00:22:05	1232.82	00:22:49	1208.08	00:22:03	1052.09	00:22:19	1084.89	00:24:21	1893.45	00:22:41	1240.29	00:22:38	2990.54	00:22:02	1628.58	00:21:50	1230.7	00:21:50	1231.14
00:21:59	1445.17	00:20:05	1425.6	00:19:55	1190.22	00:20:08	1409.92	00:19:17	1873.59	00:21:35	1049.49	00:20:29	994.295	00:20:35	1143.61	00:20:55	1312.41	00:20:23	1264.56	00:18:24	2033.48	00:21:59	1445.17	00:22:07	938.771	00:22:52	1165.54	00:22:04	1240.51	00:22:20	1565.05	00:24:22	1755.43	00:22:43	1404.58	00:22:39	2975.53	00:22:03	1443.84	00:21:52	1189.43	00:21:51	1213.04
00:22:02	1349.7	00:20:06	1562.15	00:19:57	1249.31	00:20:09	1278.38	00:19:18	1900.01	00:21:37	1083.1	00:20:31	1076.14	00:20:37	1510.11	00:20:57	1294.78	00:20:24	1204.95	00:18:25	1871.93	00:22:02	1349.7	00:22:08	1160.75	00:22:54	984.756	00:22:06	1135.53	00:22:21	1772.65	00:24:24	1894.78	00:22:45	1070.06	00:22:40	2716.89	00:22:05	1495.69	00:21:54	1303.65	00:21:53	1306.96
00:22:05	1373.49	00:20:08	1459.14	00:19:59	947.263	00:20:11	1223.43	00:19:19	1921.71	00:21:38	1101.68	00:20:33	1093.34	00:20:38	1214.14	00:20:58	1274.65	00:20:26	1367.63	00:18:27	1436.14	00:22:05	1373.49	00:22:09	1122.28	00:22:56	1129.85	00:22:08	1158.16	00:22:22	1605.62	00:24:25	1770.04	00:22:47	1444.64	00:22:42	2376.74	00:22:06	1654.97	00:21:57	1443.35	00:21:56	1161.98
00:22:08	1252.66	00:20:09	1606.6	00:20:02	1086.45	00:20:12	1345.88	00:19:20	1906.8	00:21:40	1107.19	00:20:34	896.903	00:20:39	2032.97	00:21:00	1167.84	00:20:28	1006.91	00:18:28	1976.66	00:22:08	1252.66	00:22:10	1440.26	00:22:58	1532.29	00:22:09	1215.14	00:22:23	1512.46	00:24:27	1581.98	00:22:49	1018.74	00:22:43	2180.39	00:22:08	1643.82	00:21:59	1483.05	00:21:58	1304.19
00:22:10	1324.13	00:20:11	1550.25	00:20:04	1291.39	00:20:14	1328.26	00:19:22	1885.15	00:21:42	1036.48	00:20:36	1146.63	00:20:40	2247.66	00:21:01	1116.01	00:20:30	1331.5	00:18:30	1805.21	00:22:10	1324.13	00:22:12	1306.51	00:22:59	1372.18	00:22:11	990.459	00:22:24	1576.45	00:24:29	1176.72	00:22:50	1463.42	00:22:44	3063.53	00:22:10	1421.37	00:22:00	1373.45	00:22:01	1089.17
00:22:12	1452.19	00:20:12	1445.53	00:20:06	1139.67	00:20:15	1320.85	00:19:25	1817.39	00:21:44	1018.33	00:20:37	969.775	00:20:41	2024.62	00:21:03	1018.93	00:20:31	1424.23	00:18:31	1505.31	00:22:12	1452.19	00:22:13	1279.67	00:23:01	1287.45	00:22:13	956.644	00:22:25	1528.82	00:24:31	1820.19	00:22:52	1287.48	00:22:45	3000.14	00:22:11	1810.5	00:22:02	1306.97	00:22:03	1168.12
00:22:14	1254.48	00:20:14	1475.34	00:20:08	1389.95	00:20:17	1303.15	00:19:27	1940.13	00:21:46	811.492	00:20:39	915.076	00:20:44	1773.73	00:21:06	1050.27	00:20:33	1397.46	00:18:32	1941.03	00:22:14	1354.48	00:22:14	1108.58	00:23:03	1078.13	00:22:15	781.83	00:22:26	1557.61	00:24:33	1657.63	00:22:53	1178.23	00:22:46	3106.97	00:22:13	1912.4	00:22:03	1367.48	00:22:04	1261.22
00:22:16	1527.58	00:20:16	1073.08	00:20:10	1234.89	00:20:20	1175.4	00:19:28	2058.96	00:21:49	1039.72	00:20:40	1099.54	00:20:45	1970.5	00:21:08	1048.91	00:20:34	1418.99	00:18:34	1684.57	00:22:16	1527.58	00:22:16	1297.76	00:23:05	959.829	00:22:17	1138.53	00:22:28	1369.5	00:24:34	1453.79	00:22:55	1160.89	00:22:47	2966.01	00:22:14	1939.85	00:22:05	1401.89	00:22:06	1392.05
00:22:17	1553.36	00:20:18	1327.77	00:20:12	1247.19	00:20:21	1220.95	00:19:29	2034.39	00:21:51	964.045	00:20:42	1031.63	00:20:47	2140.4	00:21:10	1198.43	00:20:36	1382.33	00:18:35	1738.42	00:22:17	1553.36	00:22:17	1395.21	00:23:07	957.14	00:22:18	1059.04	00:22:29	1527.58	00:24:36	1791.86	00:22:57	868.175	00:22:49	2282.19	00:22:16	1519.45	00:22:06	1252.66	00:22:07	1291.81
00:22:19	1448.29	00:20:19	1567.11	00:20:14	1180.91	00:20:23	944.058	00:19:30	1918.62	00:21:53	1085.62	00:20:44	937.456	00:20:48	1923.23	00:21:11	1246.74	00:20:38	1463.75	00:18:36	1423.77	00:22:19	1448.29	00:22:19	1218.04	00:23:09	1057.32	00:22:20	1022.01	00:22:30	1551.13	00:24:37	1800.64	00:23:00	974.831	00:22:50	1781.42	00:22:17	1616.39	00:22:08	1309.47	00:22:09	1036.28
00:22:21	1385.21	00:20:21	1506.09	00:20:16	1282.95	00:20:25	1267.06	00:19:31	1778.61	00:21:55	979.149	00:20:46	1011.76	00:20:49	1877.71	00:21:13	1113.54	00:20:40	1272.68	00:18:39	1212.71	00:22:21	1085.21	00:22:20	1161.77	00:23:11	969.196	00:22:22	951.931	00:22:31	1515.48	00:24:39	1803.26	00:23:02	1030.29	00:22:51	3412.92	00:22:19	1195.52	00:22:10	1074.94	00:22:12	726.553
00:22:23	1460.1	00:20:23	1027.51	00:20:18	1109.81	00:20:26	1456.19	00:19:32	1645.21	00:21:58	816.037	00:20:47	1055.45	00:20:50	2005	00:21:15	1184.33	00:20:41	1247.99	00:18:40	1945.14	00:22:23	1460.1	00:22:21	1112.09	00:23:13	1022.55	00:22:23	1042.88	00:22:32	1428.94	00:24:41	1877.55	00:23:05	893.489	00:22:52	2558.9	00:22:21	1705.08	00:22:12	737.798	00:22:14	943.84
00:22:24	1258.5	00:20:25	1538.27	00:20:20	1247.66	00:20:28	1208.13	00:19:33	1659.33	00:22:01	710.805	00:20:49	1030.52	00:20:51	2057.42	00:21:16	1136.01	00:20:42	1462.49	00:18:41	2019.54	00:22:24	1258.5	00:22:22	1149.5	00:23:15	1129.55	00:22:25	1059.76	00:22:33	1347.19	00:24:42	2128.94	00:23:07	947.845	00:22:53	2444.28	00:22:22	1708.32	00:22:15	1196.65	00:22:16	1139.19
00:22:26	1283.51	00:20:27	1543.83	00:20:23	1207.87	00:20:29	837.259	00:19:35	1651.17	00:22:03	817.881	00:20:50	1002.31	00:20:52	1675.77	00:21:18	1102.41	00:20:44	1254.38	00:18:42	1748.49	00:22:26	883.507	00:22:23	1097.15	00:23:17	1191.69	00:22:26	1140.4	00:22:34	1412.15	00:24:43	1622.74	00:23:09	1157.29	00:22:54	2839.14	00:22:23	1789.53	00:22:17	1078.09	00:22:18	1036.35
00:22:29	1645.34	00:20:29	1265.11	00:20:25	1127.49	00:20:32	829.982	00:19:37	1678.4	00:22:06	1122.03	00:20:52	944.815	00:20:53	1673.47	00:21:20	1120.34	00:20:45	1174.52	00:18:44	1714.67	00:22:29	1645.34	00:22:25	1075.27	00:23:18	1088.15	00:22:28	1149.88	00:22:35	1406.4	00:24:54	1683.79	00:23:11	1220.37	00:22:55	2409.39	00:22:25	1567.82	00:22:18	1112	00:22:21	725.11
00:22:31	1353.11	00:20:30	1469.97	00:20:27	1090.41	00:20:33	1366.32	00:19:38	1537.84	00:22:09	769.508	00:20:54	773.107	00:20:54	1683.03	00:21:22	776.035	00:20:46	1308.35	00:18:45	1551.87	00:22:31	1453.11	00:22:26	1077.06	00:23:21	1010.15	00:22:30	1052.25	00:22:36	1382.27	00:24:56	1525.43	00:23:13	1384.05	00:22:56	1947.57	00:22:26	1577.95	00:22:21	1223.34	00:22:23	1319.73
00:22:33	1341.23	00:20:32	1638.56	00:20:30	1209.35	00:20:35	1465.17	00:19:41	1487.76	00:22:13	710.35	00:20:56	717.282	00:20:57	1680.61	00:21:23	1294.81	00:20:48	1254.75	00:18:46	1676.14	00:22:33	1341.23	00:22:27	1227.57	00:23:22	827.202	00:22:31	1199.5	00:22:37	1339.09	00:24:58	1526.99	00:23:15	1074.81	00:22:57	2567.67	00:22:27	1452.46	00:22:23	1392.79	00:22:24	1259.96
00:22:35	1475.72	00:20:33	1172.15	00:20:32	1091.48	00:20:36	1263.46	00:19:42	1600.95	00:22:15	772.229	00:20:58	836.644	00:20:58	1636.65	00:21:25	1213.36	00:20:49	1265.34	00:18:48	1680.65	00:22:35	1475.72	00:22:29	1062.87	00:23:24	873.372	00:22:33	1165.77	00:22:38	1363.09	00:24:59	1351.61	00:23:17	925.017	00:22:58	2788.51	00:22:29	1332.33	00:22:24	1284.33	00:22:26	903.904
00:22:36	1405.68	00:20:35	1834.21	00:20:34	825.892	00:20:38	1108.32	00:19:52	1431.16	00:22:18	802.311	00:21:00	744.948	00:20:59	1418.17	00:21:27	921.026	00:20:51	1252.43	00:18:49	1642.22	00:22:36	1405.68	00:22:31	1074.58	00:23:27	854.956	00:22:34	1014.69	00:22:39	1377.42	00:25:01	1353.04	00:23:18	917.376	00:22:59	2426.88	00:22:30	1373.47	00:22:26	1331.13	00:22:28	1195.01
00:22:38	1306.22	00:20:37	1379.5	00:20:36	1099.43	00:20:39	1300.66	00:19:54	1415.19	00:22:20	953.468	00:21:02	758.351	00:21:01	2095	00:21:28	930.203	00:20:52	1203.88	00:18:51	1315.54	00:22:38	1306.22	00:22:32	1210.91	00:23:29	877.95	00:22:36	1160.56	00:22:40	1418.74	00:25:03	1617.35	00:23:19	1131.36	00:23:00	2648.76	00:22:31	1291.34	00:22:27	1263.32	00:22:30	928.156
00:22:39	1279.59	00:20:39	1573.21	00:20:38	1139.06	00:20:41	1130.59	00:19:56	1653.73	00:22:23	851.609	00:21:03	999.671	00:21:02	1946.82	00:21:31	794.041	00:20:53	1186.32	00:18:53	1693.8	00:22:39	1279.59	00:22:33	1087.53	00:23:31	903.628	00:22:39	1122.48	00:22:42	1342.2	00:25:04	1217.21	00:23:21	1269.69	00:23:01	2380.4	00:22:33	1265.12	00:22:29	1120.42	00:22:33	704.213
00:22:41	1246.71	00:20:40	1652.61	00:20:40	1091.4	00:20:42	1211.96	00:19:57	1653.48	00:22:25	863.271	00:21:06	746.851	00:21:03	1848.21	00:21:32	1418.34	00:20:55	1193.42	00:18:54	1749.73	00:22:41	946.712	00:22:35	1033.88	00:23:33	797.219	00:22:40	1001.79	00:22:43	1433.27	00:25:07	1427.68	00:23:22	1096.86	00:23:03	2405.39	00:22:34	1239.19	00:22:31	833.573	00:22:35	1011.96
00:22:43	1429.15	00:20:42	1593.69	00:20:42	1294.66	00:20:44	1038.3	00:19:59	1556.39	00:22:27	991.988	00:21:07	918.241	00:21:04	1927.54	00:21:34	1330.4	00:20:56	1177.83	00:18:56	1567.79	00:22:43	1429.15	00:22:36	1312.07	00:23:35	1009.25	00:22:42	1217.26	00:22:44	1493.18	00:25:08	1413.98	00:23:25	942.781	00:23:04	2930.86	00:22:36	1291.99	00:22:33	1062.04	00:22:37	1045.07
00:22:46	1274.3	00:20:43	1593.52	00:20:46	1014.64	00:20:46	1036.45	00:20:00	1659.39	00:22:28	813.302	00:21:09	978.923	00:21:04	1661.48	00:21:35	1215.35	00:20:58	1183.08	00:18:57	1564.71	00:22:46	974.298	00:22:37	1032.76	00:23:37	1086.98	00:22:43	1023.11	00:22:45	1209.64	00:25:10	1246.71	00:23:27	701.378	00:23:05	2912.06	00:22:37	1679.84	00:22:35	1234.56	00:22:39	1019.31
00:22:48	1306.27	00:20:45	1423.53	00:20:47	1438.89	00:20:47	1210.31	00:20:02	1443.12	00:22:30	996.627	00:21:11	876.853	00:21:05	1818.29	00:21:37	1017.87	00:20:59	1242.71	00:18:58	1564.73	00:22:48	1306.27	00:22:38	1031.99	00:23:39	970.967	00:22:45	948.189	00:22:47	1244.6	00:25:12	1430.61	00:23:29	909.814	00:23:05	2766.33	00:22:39	1267.48	00:22:37	1100.34	00:22:42	967.672
00:22:50	1340.45	00:20:46	1182.48	00:20:50	1272.78	00:20:49	1045.43	00:20:03	1684.96	00:22:32	792.986	00:21:13	708.864	00:21:06	1916.65	00:21:39	1091.97	00:21:00	1137.78	00:18:59	1542.67	00:22:50	1340.45	00:22:40	964.199	00:23:43	732.8	00:22:47	1063.74	00:22:48	1318.72	00:25:13	1397.89	00:23:31	966.045	00:23:07	2330.99	00:22:41	1544.71	00:22:39	902.353	00:22:44	1039.93
00:22:52	1351.61	00:20:48	1751.32	00:20:52	1168.96	00:20:50	1287.97	00:20:04	1539.74	00:22:34	861.705	00:21:14	822.09	00:21:07	1456.24	00:21:40	1175.45	00:21:02	1154.71	00:19:01	1514.93	00:22:52	1351.61	00:22:41	985.296	00:23:44	1338.57	00:22:48	1460.82	00:22:49	1341.47	00:25:15	1116.67	00:23:33	856.483	00:23:08	2283.74	00:22:42	1659.03	00:22:41	1030.68	00:22:46	1130.89
00:22:54	1211.64	00:20:49	1494.73	00:20:53	1142.88	00:20:52	877.634	00:20:05	1760.2	00:22:36	788.156	00:21:17	772.658	00:21:09	1732.38	00:21:42	1022.53	00:21:03	1150.26	00:19:03	1067.92	00:22:54	1011.64	00:22:42	1061.86	00:23:46	969.654	00:22:50	1060.19	00:22:50	1301.98	00:25:17	1434.99	00:23:35	1087.17	00:23:09	2048.75	00:22:43	1783.78	00:22:44	957.809	00:22:47	1095.02
00:22:56	1295.56	00:20:51	1328.9	00:20:55	1212.56	00:20:53	1388.02	00:20:08	1439.55	00:22:38	739.737	00:21:19	935.826	00:21:09	1694.19	00:21:44	1214.74	00:21:05	1308.82	00:19:04	1475.19	00:22:56	1195.56	00:22:43	1014.32	00:23:49	807.867	00:22:51	949.762	00:22:51	1301.51	00:25:19	995.319	00:23:37	943.577	00:23:10	2061.13	00:22:44	1760.34	00:22:45	1263.28	00:22:49	970.603
00:22:58	1421.91	00:20:53	1010.82	00:20:57	1202.54	00:20:55	1120.75	00:20:09	1745.66	00:22:40	1070.79	00:21:21	791.43	00:21:11	1618.04	00:21:45	1130.05	00:21:07	1036.9	00:19:06	1412.83	00:22:58	1321.91	00:22:45	967.79	00:23:51	1032.62	00:23:01	1176.42	00:22:52	1243.75	00:25:20	1825.77	00:23:38	1093.8	00:23:11	2192.05	00:22:46	1436.57	00:22:47	1298	00:22:51	1035.07
00:23:01	1505.16	00:20:55	1207	00:20:59	1026.1	00:20:56	1193.2	00:20:10	1628.93	00:22:42	965.196	00:21:22	862.841	00:21:12	1669.99	00:21:47	1083.04	00:21:08	1009	00:19:07	1559.03	00:23:01	1505.16	00:22:46	956.711	00:23:53	850.706	00:23:02	1016.25	00:22:53	887.037	00:25:22	1456.27	00:23:40	1049.5	00:23:12	1958.51	00:22:47	1438.37	00:22:48	1134.41	00:22:53	937.798
00:23:02	1167.82	00:20:56	1314.28	00:21:01	1104.81	00:20:59	1103.17	00:20:11	1628.36	00:22:44	935.671	00:21:25	850.592	00:21:13	1497.4	00:21:49	1087.69	00:21:10	1135.59	00:19:08	1526.72	00:23:02	1167.82	00:22:47	942.785	00:23:55	978.451	00:23:04	1131.68	00:22:54	1396.26	00:25:23	1581.93	00:23:41	1104.36	00:23:13	2368.64	00:22:49	1326.14	00:22:50	1042.55	00:22:55	697.009
00:23:04	1050.88	00:20:58	1502.34	00:21:03	995.048	00:21:00	1048.84	00:20:13	1366.6	00:22:46	827.377	00:21:27	815.6	00:21:14	1454.25	00:21:51	1009.84	00:21:11	1214.14	00:19:10	1293.92	00:23:04	1050.88	00:22:48	860.876	00:23:57	896.771	00:23:05	1048.52	00:22:55	1325.17	00:25:25	1394.34	00:23:44	938.045	00:23:14	2089.86	00:22:50	1603.64	00:22:52	1126.86	00:22:57	1117.84
00:23:06	1412.4	00:21:00	1214.8	00:21:05	984.278	00:21:02	1232.75	00:20:16	1394.38	00:22:48	781.484	00:21:29	896.859	00:21:15	1112.86	00:21:52	1050.87	00:21:13	1428.72	00:19:11	1732.84	00:23:06	1412.4	00:22:50	808.118	00:23:59	868.607	00:23:08	714.088	00:22:56	1339.68	00:25:27	1460.59	00:23:45	706.731	00:23:15	1976.48	00:22:51	1525.66	00:22:53	1347.02	00:22:59	1085.94
00:23:07	1302.65	00:21:02	1016.86	00:21:07	1064.35	00:21:03	1243.94	00:20:17	1788.33	00:22:51	635.977	00:21:31	898.759	00:21:17	1014.47	00:21:54	1130.76	00:21:14	1264.53	00:19:13	1492.05	00:23:07	1302.65	00:22:51	836.063	00:24:01	946.102	00:23:09	1237.78	00:22:57	1288.78	00:25:28	1560.57	00:23:47	1028.63	00:23:16	1901.7	00:22:52	1575.51	00:22:55	1265.33	00:23:01	862.782
00:23:09	1410.08	00:21:04	1201.73	00:21:09	1032.99	00:21:05	1035.13	00:20:18	1635.54	00:22:54	978.553	00:21:32	920.506	00:21:19	717.83	00:21:56	1007.14	00:21:15	1237.17	00:19:15	1452.15	00:23:09	1410.08	00:22:53	990.721	00:24:05	989.835	00:23:11	1093.81	00:22:58	1229.93	00:25:29	1571.01	00:23:48	1039.39	00:23:17	1863.03	00:22:53	1531.34	00:22:57	1175.59	00:23:03	922.076
00:23:10	1265.59	00:21:05	1445.29	00:21:11	1208.77	00:21:07	932.426	00:20:19	1545.34	00:22:57	915.147	00:21:35	662.507	00:21:20	1108.26	00:21:57	1071.71	00:21:17	1380.06	00:19:16	1290.89	00:23:10	1265.59	00:22:55	1078.02	00:24:07	1222.64	00:23:12	1200.24	00:22:59	1216.87	00:25:32	1127.49	00:23:50	1065.73	00:23:18	1456.92	00:22:54	1382.53	00:22:59	1126.82	00:23:05	1307.29
00:23:12	1133.86	00:21:07	1272.88	00:21:13	1053.89	00:21:09	817.598	00:20:20	1606.05	00:23:00	817.772	00:21:37	802.698	00:21:21	1085.87	00:21:59	939.226	00:21:18	1298.16	00:19:18	1251.61	00:23:12	1133.86	00:22:56	950.077	00:24:09	930.369	00:23:14	1084.82	00:23:00	1163.7	00:25:34	1082.58	00:23:52	816.608	00:23:21	1904.71	00:22:56	1295.83	00:23:01	1043.41	00:23:08	911.296
00:23:13	1112.81	00:21:09	1383.42	00:21:15	951.629	00:21:11	1026.85	00:20:21	1318.16	00:23:03	999.764	00:21:38	815.64	00:21:23	968.598	00:22:02	1003.08	00:21:20	1427.84	00:19:19	1472.68	00:23:13	1112.81	00:22:57	903.417	00:24:11	1283.48	00:23:15	1054.54	00:23:01	1161.17	00:25:37	1040.02	00:23:53	1195.3	00:23:22	2213.87	00:22:58	1003.92	00:23:04	754.366	00:23:10	942.033
00:23:14	1173.01	00:21:10	1477.02	00:21:17	1080.52	00:21:12	837.832	00:20:23	1169.2	00:23:06	931.901	00:21:40	838.007	00:21:24	1188.89	00:22:04	1062.04	00:21:21	1161.05	00:19:21	1345.47	00:23:14	1173.01	00:22:59	802.916	00:24:12	1147.88	00:23:17	766.98	00:23:02	1113.57	00:25:39	1259.51	00:23:54	974.167	00:23:23	2265.81	00:22:59	1573.49	00:23:06	1021.56	00:23:12	816.528
00:23:16	1192.95	00:21:12	1438.77	00:21:19	1188.91	00:21:14	994.297	00:20:25	1176.28	00:23:09	990.434	00:21:42	739.637	00:21:25	1237.58	00:22:06	1066.72	00:21:23	1090.94	00:19:23	1723.22	00:23:16	1192.95	00:23:00	850.252	00:24:14	1023.42	00:23:18	991.232	00:23:04	1112.99	00:25:41	1190.43	00:23:56	1280.04	00:23:24	2120.15	00:23:00	1421.95	00:23:08	1016.47	00:23:14	807.495
00:23:18	1193.88	00:21:13	1515.66	00:21:21	1079.47	00:21:16	1054.34	00:20:27	1328.48	00:23:12	912.906	00:21:45	627.201	00:21:26	1295.29	00:22:07	1098.38	00:21:25	1012.51	00:19:24	1614.8	00:23:18	1193.88	00:23:01	875.037	00:24:16	1129.9	00:23:20	801.883	00:23:06	1129.99	00:25:43	992.11	00:23:58	1328.17	00:23:25	1768.84	00:23:01	1158.61	00:23:10	1055.53	00:23:16	745.063
00:23:20	1195.28	00:21:15	1246.64	00:21:23	1104.01	00:21:18	957.962	00:20:28	1563.85	00:23:15	795.511	00:21:47	782.204	00:21:28	1064.79	00:22:09	1002.11	00:21:27	1348.08	00:19:25	1532.87	00:23:20	1095.28	00:23:03	883.896	00:24:19	997.538	00:23:22	861.987	00:23:07	1215.44	00:25:46	1436.63	00:24:00	1043.33	00:23:26	1970.63	00:23:03	1158.32	00:23:12	1182.63	00:23:19	670.308
00:23:21	1308.63	00:21:16	1330.51	00:21:25	792.104	00:21:19	1409.52	00:20:30	1604.08	00:23:18	645.419	00:21:49	726.817	00:21:29	1516.13	00:22:11	1012.02	00:21:28	1051.81	00:19:28	1189.17	00:23:21	1308.63	00:23:04	957.704	00:24:21	1156.47	00:23:24	917.286	00:23:08	1186.29	00:25:48	1282.83	00:24:01	1017.11	00:23:27	2012.15	00:23:04	1117.29	00:23:14	995.926	00:23:21	943.756
00:23:23	1142.86	00:21:18	1545.88	00:21:27	915.527	00:21:21	1197.97	00:20:31	1522.61	00:23:20	863.154	00:21:51	648.211	00:21:30	1170.37	00:22:12	996.622	00:21:31	1330.48	00:19:29	1390.78	00:23:23	1142.86	00:23:05	903.999	00:24:23	788.887	00:23:25	925.267	00:23:09	1145.71	00:25:49	1695.67	00:24:03	956.138	00:23:28	2074.98	00:23:07	1045.68	00:23:15	1102.94	00:23:23	1045.78
00:23:24	1217.89	00:21:19	1140.9	00:21:31	639.943	00:21:22	949.857	00:20:33	1430.94	00:23:22	830.59	00:21:53	719.199	00:21:31	1398.3	00:22:14	1023.37	00:21:32	1048.8	00:19:30	1462.16	00:23:24	1217.89	00:23:06	857.508	00:24:25	1055.66	00:23:27	1092.32	00:23:10	1169.35	00:25:51	1636.48	00:24:06	689.672	00:23:29	1969.8	00:23:09	1171.6	00:23:18	887.293	00:23:25	871.625
00:23:26	1044.88	00:21:21	1060.46	00:21:33	1116.35	00:21:24	910.991	00:20:35	1355.37	00:23:24	754.778	00:21:55	704.556	00:21:33	1090.92	00:22:16	748.908	00:21:34	1069.02	00:19:31	1475.86	00:23:26	1044.88	00:23:08	886.512	00:24:28	932.926	00:23:29	988.098	00:23:11	1190.65	00:25:52	1293.7	00:24:08	1019.69	00:23:30	1816.01	00:23:10	1681.89	00:23:19	1081.75	00:23:27	1045.63
00:23:28	1285.92	00:21:23	1080.21	00:21:35	940.878	00:21:26	949.328	00:20:36	1428.04	00:23:26	797.681	00:21:58	680.124	00:21:34	1021.47	00:22:17	1135.76	00:21:35	1086.64	00:19:33	1423.65	00:23:28	1085.92	00:23:09	801.652	00:24:30	1079.97	00:23:30	959.977	00:23:12	1264.61	00:25:56	1105.65	00:24:10	901.528	00:23:31	1839.18	00:23:11	1617.55	00:23:22	846.2	00:23:30	1040.9
00:23:29	1367.2	00:21:25	1537.6	00:21:37	1074.9	00:21:28	965.909	00:20:37	1332.76	00:23:28	790.17	00:22:00	681.095	00:21:35	1320.01	00:22:19	1007.73	00:21:37	1104.77	00:19:35	1350.39	00:23:29	1367.2	00:23:10	812.529	00:24:32	1112.8	00:23:32	908.786	00:23:14	1117.53	00:25:58	1195.89	00:24:12	938.67	00:23:32	1641.53	00:23:13	1294.29	00:23:24	1066.81	00:23:32	890.878
00:23:31	1139.17	00:21:27	1233.38	00:21:39	887.777	00:21:30	757.084	00:20:40	1297.87	00:23:30	821.46	00:22:02	733.854	00:21:36	1361.14	00:22:22	993.569	00:21:38	1120.86	00:19:37	1251.53	00:23:31	1139.17	00:23:12	823.097	00:24:35	1168.72	00:23:34	671.766	00:23:15	1406.03	00:25:59	1695.15	00:24:13	1052.05	00:23:34	1765.96	00:23:14	1425.22	00:23:26	1077.73	00:23:35	884.859
00:23:32	1151.18	00:21:28	1348.02	00:21:41	1190.55	00:21:31	1190.18	00:20:41	1316.83	00:23:32	747.525	00:22:04	710.444	00:21:38	1261.59	00:22:23	1168.53	00:21:39	1076.48	00:19:38	1115.82	00:23:32	1151.18	00:23:13	862.451	00:24:46	921.876	00:23:36	1128.18	00:23:16	1342.75	00:26:02	1556.26	00:24:15	1074.85	00:23:35	1984.34	00:23:15	1603.03	00:23:27	1054.47	00:23:37	904.548
00:23:34	1113.2	00:21:30	1113.84	00:21:42	1207.97	00:21:33	1119.75	00:20:42	1496.46	00:23:34	769.923	00:22:06	648.839	00:21:39	1357.75	00:22:25	998.921	00:21:41	1074.84	00:19:40	849.958	00:23:34	1113.2	00:23:14	814.689	00:24:47	646.082	00:23:38	1062.7	00:23:17	1242.93	00:26:04	1153.45	00:24:17	1246.88	00:23:36	2020.73	00:23:16	1565.27	00:23:29	1015.72	00:23:41	678.715
00:23:35	1174.16	00:21:32	1326.91	00:21:44	1170.79	00:21:35	912.307	00:20:43	1483.6	00:23:36	640.35	00:22:09	617.9	00:21:40	1283.11	00:22:27	1003.48	00:21:42	1122.36	00:19:42	969.716	00:23:35	1174.16	00:23:16	633.022	00:24:49	846.707	00:23:39	967.041	00:23:18	1211.22	00:26:06	1144.23	00:24:20	884.062	00:23:37	1836.41	00:23:18	1074	00:23:31	843.405	00:23:43	618.83
00:23:37	1098.25	00:21:33	1233.62	00:21:46	994.775	00:21:37	893.771	00:20:45	1416.55	00:23:38	748.348	00:22:11	635.011	00:21:41	1196.27	00:22:28	1099.08	00:21:44	1067.18	00:19:44	879.126	00:23:37	1098.25	00:23:17	806.309	00:24:52	759.869	00:23:41	941.238	00:23:19	1281.5	00:26:07	1655.37	00:24:24	876.77	00:23:39	1254.61	00:23:19	1764.85	00:23:33	696.267	00:23:45	628.191
00:23:39	984.525	00:21:35	1270.46	00:21:48	796.402	00:21:39	853.32	00:20:47	1443.87	00:23:41	599.653	00:22:13	655.518	00:21:43	1174.94	00:22:30	979.31	00:21:45	1122.28	00:19:54	1264.57	00:23:39	984.525	00:23:18	988.751	00:24:54	1096.44	00:23:43	988.762	00:23:20	1295.68	00:26:09	1192.16	00:24:31	961.895	00:23:40	1695.5	00:23:21	1544.96	00:23:36	787.483	00:23:47	940.741
00:23:40	1172.86	00:21:36	1283.61	00:21:50	922.295	00:21:40	1023.42	00:20:48	1514.5	00:23:43	759.681	00:22:15	728.749	00:21:44	1087.24	00:22:32	998.277	00:21:47	1129.91	00:19:56	885.342	00:23:40	1172.86	00:23:21	853.254	00:24:57	844.457	00:23:44	979.009	00:23:21	1252.09	00:26:10	1802.49	00:24:35	823.549	00:23:42	1701.25	00:23:22	1051.7	00:23:38	876.525	00:23:50	1226.84
00:23:42	1051.36	00:21:38	1354.85	00:21:51	966.266	00:21:42	1140.32	00:20:49	1436.11	00:23:45	733.178	00:22:17	721.127	00:21:46	1073.73	00:22:34	1140.86	00:21:48	1176.77	00:19:58	1680.51	00:23:42	951.364	00:23:22	1089.39	00:24:59	851.596	00:23:46	941.731	00:23:23	1140.85	00:26:11	1598.84	00:24:53	811.037	00:23:44	1772.05	00:23:24	1624.25	00:23:41	1108.76	00:23:51	1003.34
00:23:44	1097.38	00:21:40	1167.59	00:21:53	1056.97	00:21:43	1003.1	00:20:53	1273.19	00:23:48	801.174	00:22:19	720.862	00:21:47	1123.7	00:22:35	1046.07	00:21:51	1083.2	00:19:59	1817.54	00:23:44	1007.38	00:23:23	994.896	00:25:01	818.654	00:23:49	644.232	00:23:24	1337.18	00:26:13	1294.84	00:24:57	617.457	00:23:45	1994.31	00:23:25	1215.91	00:23:43	1001.41	00:23:53	1010.32
00:23:46	1172.54	00:21:41	1134.56	00:21:55	796.137	00:21:45	1113.61	00:20:54	1691.26	00:23:51	731.44	00:22:21	799.233	00:21:48	1304.9	00:22:37	975.239	00:21:52	1030.78	00:20:00	1285.89	00:23:46	1172.54	00:23:24	961.672	00:25:04	782.591	00:23:50	1253.3	00:23:26	1261.46	00:26:15	1483.31	00:24:59	688.986	00:23:46	2185.22	00:23:26	1894.24	00:23:45	1036.05	00:23:56	894.444
00:23:47	1155.17	00:21:43	1317.16	00:21:56	1061.86	00:21:46	951.98	00:20:57	1334.36	00:23:53	935.486	00:22:23	710.448	00:21:50	1239.9	00:22:38	1024.66	00:21:54	717.95	00:20:02	1524.16	00:23:47	1155.17	00:23:26	793.315	00:25:05	912.941	00:23:52	1002.69	00:23:27	1193.69	00:26:17	1098.88	00:25:01	836.332	00:23:47	2440.03	00:23:28	1593.53	00:23:47	887.035	00:23:58	903.212
00:23:49	1062.37	00:21:45	1319.39	00:22:00	1068.18	00:21:48	1305.72	00:20:58	1799.56	00:23:57	837.822	00:22:26	700.117	00:21:51	1262.36	00:22:41	933.08	00:21:55	1403.33	00:20:03	1448.92	00:23:49	962.371	00:23:27	956.87	00:25:07	905.841	00:23:54	917.502	00:23:28	1261.61	00:26:19	1062.73	00:25:02	856.119	00:23:48	2077.73	00:23:29	1455.27	00:23:50	919.504	00:24:00	856.094
00:23:51	1075.48	00:21:46	1372.48	00:22:02	1135.32	00:21:49	1025.14	00:21:02	1374.61	00:23:59	637.796	00:22:28	752.74	00:21:52	1148.07	00:22:43	960.755	00:21:58	1071.98	00:20:04	1335.68	00:23:51	875.484	00:23:28	968.104	00:25:10	967.823	00:23:56	800.331	00:23:29	1143.34	00:26:21	1223.81	00:25:03	905.486	00:23:49	2032.68	00:23:30	1274.4	00:23:51	1076.23	00:24:02	605.519
00:23:53	1233.99	00:21:48	1479.25	00:22:03	1394.68	00:21:51	889.038	00:21:03	1490.82	00:24:01	692.681	00:22:30	668.794	00:21:53	1147.56	00:22:44	900.318	00:21:59	1332.94	00:20:06	1279.58	00:23:53	1433.99	00:23:29	1080.22	00:25:11	909.769	00:23:59	819.359	00:23:30	1294.78	00:26:23	1482.65	00:25:04	807.395	00:23:49	1868.3	00:23:32	1358.76	00:23:54	970.798	00:24:04	794.395
00:23:54	1281.84	00:21:49	1325.1	00:22:05	1077.84	00:21:52	946.788	00:21:04	1421.85	00:24:04	793.418	00:22:32	644.837	00:21:54	1008.1	00:22:46	1077.2	00:22:00	1357.31	00:20:08	1023.42	00:23:54	1281.84	00:23:31	987.307	00:25:13	732.618	00:24:01	819.06	00:23:31	1187.04	00:26:27	1095.38	00:25:06	854.969	00:23:50	1761.35	00:23:34	1118.81	00:23:56	1139.95	00:24:07	670.395
00:23:56	1205.9	00:21:51	1367.9	00:22:08	870.198	00:21:55	865.709	00:21:05	1675.09	00:24:06	698.973	00:22:34	761.058	00:21:56	848.86	00:22:48	980.448	00:22:02	1061.79	00:20:10	1583.01	00:23:56	1205.9	00:23:32	813.074	00:25:15	781.967	00:24:02	1053.93	00:23:32	1231.25	00:26:30	1142.36	00:25:07	944.493	00:23:51	1566.13	00:23:35	1127.25	00:23:58	909.764	00:24:10	785.256
00:23:57	1092.52	00:21:52	1137.21	00:22:10	928.625	00:21:56	1146.62	00:21:07	1217.17	00:24:09	605.249	00:22:36	848.867	00:21:58	624.01	00:22:50	904.857	00:22:04	1048.12	00:20:11	1510.6	00:23:57	1092.52	00:23:33	864.764	00:25:18	988.074	00:24:04	838.345	00:23:33	1166.87	00:26:35	1145.68	00:25:10	959.414	00:23:52	1627.77	00:23:36	1555.3	00:24:01	864.841	00:24:12	1187.61
00:23:59	1076.42	00:21:54	1050.59	00:22:12	959.153	00:21:59	912.627	00:21:09	1192.41	00:24:11	700.587	00:22:38	717.312	00:21:59	1071.48	00:22:51	949.291	00:22:05	991.914	00:20:13	1265.23	00:23:59	1076.42	00:23:35	909.249	00:25:20	995.18	00:24:06	905.875	00:23:34	1181.63	00:26:38	1049.41	00:25:13	944.74	00:23:54	1572.78	00:23:38	1505.26	00:24:02	886.801	00:24:14	1100.09
00:24:01	1142.43	00:21:56	1563.23	00:22:13	1041.69	00:22:00	1091.74	00:21:11	1300.51	00:24:14	792.663	00:22:40	755.509	00:22:00	1340.07	00:22:53	925.152	00:22:08	975.569	00:20:15	1241.3	00:24:01	1142.43	00:23:36	989.726	00:25:22	923.071	00:24:07	844.581	00:23:35	1117.97	00:26:41	1254.06	00:25:18	813.112	00:23:55	1637.51	00:23:39	1345.84	00:24:04	939.419	00:24:17	921.738
00:24:02	945.145	00:21:57	1193.71	00:22:15	915.715	00:22:02	937.176	00:21:12	1326.49	00:24:16	632.42	00:22:42	697.378	00:22:01	1194.67	00:22:55	1005	00:22:09	992.526	00:20:18	1238.63	00:24:02	945.145	00:23:37	984.11	00:25:24	854.522	00:24:09	827.879	00:23:36	1118.67	00:26:42	1525.93	00:25:22	852.913	00:23:56	1661.62	00:23:40	1254.46	00:24:06	809.04	00:24:19	765.8
00:24:04	1131.51	00:21:59	1046.24	00:22:17	782.051	00:22:03	962.369	00:21:13	1322.18	00:24:18	969.819	00:22:45	535.289	00:22:02	1127.2	00:22:56	727.424	00:22:12	1094.46	00:20:21	1200.95	00:24:04	1131.51	00:23:39	921.611	00:25:26	784.302	00:24:11	649.068	00:23:37	1251.49	00:26:45	1048.14	00:25:25	760.657	00:23:57	1552.25	00:23:42	1117.55	00:24:08	728.433	00:24:21	752.478
00:24:06	1262.95	00:22:01	1313.18	00:22:19	729.097	00:22:06	936.526	00:21:15	1316.36	00:24:20	757.143	00:22:47	591.787	00:22:04	1018.68	00:22:59	760.211	00:22:13	1095.31	00:20:22	1023.28	00:24:06	962.946	00:23:40	1051.9	00:25:28	741.23	00:24:13	647.562	00:23:39	1205.84	00:26:46	1152.28	00:25:30	711.818	00:23:59	1789.76	00:23:44	930.947	00:24:10	921.179	00:24:24	667.229
00:24:08	1104.37	00:22:03	997.935	00:22:21	846.063	00:22:07	1011.53	00:21:17	1222.88	00:24:22	758.458	00:22:50	659.035	00:22:05	1098.86	00:23:00	1099.51	00:22:14	1079.03	00:20:24	1247.03	00:24:08	804.371	00:23:42	845.128	00:25:30	858.688	00:24:15	784.051	00:23:41	1304.88	00:26:48	985.069	00:25:31	703.648	00:24:00	1672.82	00:23:45	1101.49	00:24:13	911.957	00:24:26	1009.13
00:24:10	1063.78	00:22:04	1258.13	00:22:23	905.224	00:22:09	913.201	00:21:18	1256.41	00:24:25	766.046	00:22:52	604.861	00:22:06	1019.95	00:23:02	907.736	00:22:16	1320.78	00:20:26	1608.24	00:24:10	1063.78	00:23:43	1075.24	00:25:32	633.199	00:24:17	914.521	00:23:42	1321.09	00:26:50	1137.64	00:25:36	827.342	00:24:01	1811.57	00:23:47	831.323	00:24:15	1141.29	00:24:28	890.34
00:24:14	830.287	00:22:06	1225.25	00:22:24	1026.42	00:22:11	973.017	00:21:19	1495.36	00:24:27	562.814	00:22:55	759.955	00:22:07	1003.39	00:23:05	955.894	00:22:17	1279.5	00:20:27	1469.54	00:24:14	830.287	00:23:45	1114.06	00:25:34	1042.35	00:24:19	900.585	00:23:43	1219.27	00:26:53	1231.48	00:25:39	942.348	00:24:02	1731.06	00:23:49	1111.24	00:24:17	763.94	00:24:30	873.59
00:24:15	1153.54	00:22:07	1282.3	00:22:26	988.627	00:22:13	997.46	00:21:20	1576.01	00:24:31	694.766	00:22:57	609.628	00:22:08	952.447	00:23:07	973.683	00:22:19	883.019	00:20:29	1093.33	00:24:15	1153.54	00:23:46	1030.36	00:25:36	943.624	00:24:21	845.825	00:23:44	832.867	00:26:54	1469.92	00:25:42	960.08	00:24:03	1543.87	00:23:50	1204.6	00:24:19	1011.36	00:24:32	918.905
00:24:17	1015.93	00:22:10	1162.97	00:22:28	922.931	00:22:14	875.93	00:21:22	1296.54	00:24:34	576.573	00:22:59	696.292	00:22:10	783.733	00:23:09	985.614	00:22:21	1185.5	00:20:30	1409.03	00:24:17	1015.93	00:23:47	899.699	00:25:38	730.006	00:24:23	772.193	00:23:46	1148.59	00:26:57	1445.3	00:25:45	748.832	00:24:05	1421.46	00:23:52	1161.41	00:24:21	1080.64	00:24:34	899.733
00:24:19	1022.06	00:22:11	1390.45	00:22:30	745.414	00:22:16	867.201	00:21:23	1038.15	00:24:37	816.953	00:23:02	653.675	00:22:11	891.561	00:23:10	1106.48	00:22:22	855.281	00:20:32	1697.48	00:24:19	1022.06	00:23:48	850.6	00:25:40	1028.99	00:24:25	564.88	00:23:47	1254.56	00:26:58	1266.24	00:25:47	944.189	00:24:07	1632.08	00:23:53	1096.49	00:24:23	1070.1	00:24:36	1007.33
00:24:20	1036.22	00:22:13	1140.2	00:22:32	640.744	00:22:19	856.611	00:21:25	1254.85	00:24:51	725.224	00:23:04	662.884	00:22:12	994.768	00:23:12	889.161	00:22:24	1010.25	00:20:34	1192.43	00:24:20	836.216	00:23:50	1005.1	00:25:42	827.226	00:24:27	1001.44	00:23:48	1238.65	00:27:00	868.338	00:25:50	1012.05	00:24:08	1555.2	00:23:55	1305.46	00:24:25	922.516	00:24:38	859.737
00:24:23	938.302	00:22:14	1271	00:22:34	818.049	00:22:21	795.339	00:21:27	1139.47	00:24:54	714.688	00:23:06	711.151	00:22:14	1020.64	00:23:14	865.001	00:22:25	1260.01	00:20:36	1183.68	00:24:23	638.302	00:23:51	1105.39	00:25:44	819.762	00:24:29	925.934	00:23:49	1236.78	00:27:03	787.69	00:25:53	1093.72	00:24:09	2102.61	00:23:57	1124.45	00:24:26	861.15	00:24:40	649.852
00:24:24	1161.75	00:22:16	1156.45	00:22:36	821.835	00:22:23	862.079	00:21:29	1149.54	00:24:56	669.928	00:23:08	721.238	00:22:15	1134.19	00:23:15	1006.61	00:22:27	1345.07	00:20:38	971.355	00:24:24	1161.75	00:23:52	1027.04	00:25:46	641.496	00:24:30	934.137	00:23:50	1151.2	00:27:05	1160.32	00:25:55	967.04	00:24:10	1880.72	00:23:58	1250.89	00:24:28	1014.32	00:24:42	755.759
00:24:26	1196.96	00:22:18	978.48	00:22:38	793.657	00:22:26	692.894	00:21:30	1189.97	00:24:58	1041.65	00:23:10	917.066	00:22:16	1102.28	00:23:17	997.959	00:22:28	1384.2	00:20:39	1228.48	00:24:26	1196.96	00:23:53	968.375	00:25:49	945.673	00:24:32	783.555	00:23:52	1100.31	00:27:07	1039.66	00:25:57	1007.9	00:24:11	1695.68	00:23:59	1290.23	00:24:31	865.365	00:24:56	760.664
00:24:28	1111.75	00:22:20	1244.35	00:22:40	745.23	00:22:27	1289.73	00:21:33	1076.96	00:25:00	884.296	00:23:12	767.716	00:22:17	979.838	00:23:19	961.305	00:22:29	1232.13	00:20:41	1287.43	00:24:28	1111.75	00:23:54	953.014	00:25:51	657.88	00:24:34	1557.15	00:23:53	1093.35	00:27:10	1382.03	00:26:00	739.545	00:24:13	1571.17	00:24:01	1008.73	00:24:32	1021.41	00:24:58	913.504
00:24:29	1173.59	00:22:21	1086.2	00:22:42	946.525	00:22:29	1229.69	00:21:36	1119.95	00:25:03	894.668	00:23:15	589.876	00:22:18	910.78	00:23:21	862.359	00:22:32	926.058	00:20:43	1088.57	00:24:29	973.588	00:23:55	912.854	00:25:54	813.054	00:24:35	1487.53	00:23:54	1050.55	00:27:12	1439.46	00:26:03	672.993	00:24:14	1481.89	00:24:03	1551.19	00:24:35	909.489	00:25:00	734.461
00:24:31	1045.22	00:22:23	1223.28	00:22:44	851.956	00:22:30	970.309	00:21:38	1225.36	00:25:05	754.928	00:23:17	721.064	00:22:20	826.49	00:23:22	825.608	00:22:33	958.434	00:20:45	1404.31	00:24:31	945.218	00:23:56	898.292	00:25:55	816.483	00:24:36	1161.13	00:23:55	1125.25	00:27:14	1366.06	00:26:05	997.036	00:24:15	1416.13	00:24:04	1197.58	00:24:37	834.44	00:25:02	780.549
00:24:33	1083.48	00:22:25	1013.4	00:22:46	793.944	00:22:32	1071.87	00:21:39	1082.19	00:25:08	761.4	00:23:19	557.027	00:22:21	910.214	00:23:24	974.014	00:22:35	753.255	00:20:46	1180.32	00:24:33	1283.48	00:23:58	782.544	00:25:57	862.639	00:24:38	995.552	00:23:56	1200.83	00:27:15	1368.24	00:26:07	952.784	00:24:16	1498.51	00:24:05	1227.63	00:24:39	984.355	00:25:04	780.007
00:24:34	1085.64	00:22:27	1010.11	00:22:48	825.352	00:22:33	985.897	00:21:41	1065.15	00:25:11	743.622	00:23:21	625.906	00:22:22	887.391	00:23:27	926.188	00:22:36	917.031	00:20:48	1254.25	00:24:34	1085.64	00:23:59	731.556	00:25:59	857.94	00:24:39	1010.07	00:23:57	1266.9	00:27:16	1337.09	00:26:11	858.327	00:24:17	1499.26	00:24:06	1234.5	00:24:51	916.04	00:25:07	774.943
00:24:36	1088.61	00:22:29	910.408	00:22:49	1053.52	00:22:35	953.563	00:21:43	956.392	00:25:13	589.713	00:23:24	635.546	00:22:24	879.329	00:23:28	1097.01	00:22:38	963.806	00:20:50	958.756	00:24:36	1088.61	00:24:01	788.798	00:26:01	840.66	00:24:41	1046.37	00:23:58	1157.41	00:27:18	1063.67	00:26:14	734.306	00:24:18	1469.03	00:24:08	968.623	00:24:53	1092.03	00:25:09	603.013
00:24:50	993.804	00:22:31	1220.74	00:22:51	835.902	00:22:36	1159.49	00:21:45	1074.58	00:25:15	822.196	00:23:26	626.126	00:22:25	891.885	00:23:30	1074.35	00:22:40	1068.02	00:20:52	1461.64	00:24:50	993.804	00:24:03	864.881	00:26:04	776.843	00:24:43	924.154	00:23:59	1146.25	00:27:19	1357.19	00:26:17	885.853	00:24:19	1479.17	00:24:09	916.62	00:24:55	986.175	00:25:11	828.292
00:24:52	927.931	00:22:33	1195.41	00:22:53	1078.32	00:22:38	1162.25	00:21:46	1053.06	00:25:18	707	00:23:28	729.77	00:22:26	803.798	00:23:32	979.608	00:22:42	871.801	00:20:53	1162.33	00:24:52	927.931	00:24:04	860.262	00:26:06	736.511	00:24:45	844.335	00:24:00	1129.8	00:27:22	1094.34	00:26:20	810.741	00:24:20	1516.77	00:24:10	1134.44	00:24:56	995.903	00:25:15	614.553
00:24:54	1041.93	00:22:35	1186.27	00:22:57	1030.56	00:22:40	820.514	00:21:48	947.501	00:25:20	934.368	00:23:30	781.068	00:22:28	950.204	00:23:34	1042.19	00:22:43	1276.59	00:20:55	1401.6	00:24:54	1041.93	00:24:05	807.93	00:26:07	842.322	00:24:47	705.21	00:24:02	965.52	00:27:23	1659.26	00:26:24	661.793	00:24:22	1476.62	00:24:12	941.868	00:24:58	921.128	00:25:19	584.84
00:24:56	1219.09	00:22:36	1218.96	00:22:59	1558.54	00:22:41	991.783	00:21:50	1022.03	00:25:23	623.72	00:23:32	718.591	00:22:30	989.889	00:23:35	879.443	00:22:45	1002.98	00:20:56	1604.6	00:24:56	1219.09	00:24:06	710.297	00:26:10	949.252	00:24:49	555.673	00:24:03	1225.66	00:27:25	1358.44	00:26:26	706.841	00:24:23	1270.63	00:24:14	1172.73	00:25:00	1013.34	00:25:22	673.576
00:24:58	1041.32	00:22:38	1121.27	00:23:01	1109.43	00:22:43	671.08	00:21:52	923.72	00:25:26	731.138	00:23:34	663.506	00:22:31	861.867	00:23:37	882.309	00:22:46	1018.14	00:20:57	1375.88	00:24:58	841.323	00:24:08	860.599	00:26:12	956.452	00:24:51	855.68	00:24:04	1255.92	00:27:26	1210.7	00:26:28	979.925	00:24:25	1305	00:24:15	1254.3	00:25:02	779.978	00:25:25	649.504
00:24:59	1164.9	00:22:39	1123.3	00:23:03	855.845	00:22:45	745.206	00:21:54	1216.31	00:25:28	702.87	00:23:36	958.383	00:22:32	826.738	00:23:39	915.97	00:22:48	1032.86	00:20:59	1286.03	00:24:59	1164.9	00:24:09	1080.94	00:26:13	950.13	00:24:52	1075.94	00:24:05	1245.57	00:27:29	1167.02	00:26:30	772.116	00:24:26	1390.52	00:24:17	1303.36	00:25:04	1026.15	00:25:29	610.099
00:25:01	928.816	00:22:41	1114.13	00:23:05	841.582	00:22:47	767.074	00:21:55	1066.57	00:25:31	816.045	00:23:38	714.783	00:22:33	1021.01	00:23:41	957.093	00:22:49	953.62	00:21:01	1235.38	00:25:01	928.816	00:24:10	894.732	00:26:16	837.465	00:24:54	884.819	00:24:08	1080.08	00:27:31	1048.84	00:26:32	977.7	00:24:28	1550.22	00:24:19	976.248	00:25:06	994.679	00:25:32	859.26
00:25:02	1034.25	00:22:43	1089.13	00:23:07	698.33	00:22:50	809.689	00:21:56	1373.78	00:25:32	796.3	00:23:39	1032.54	00:22:35	902.336	00:23:43	942.132	00:22:51	1043.99	00:21:02	1205.01	00:25:02	834.247	00:24:11	860.41	00:26:18	589.385	00:24:57	744.403	00:24:09	1402.26	00:27:33	1026.05	00:26:34	670.799	00:24:29	2173.38	00:24:20	1162.3	00:25:08	748.326	00:25:35	835.828
00:25:04	1008.76	00:22:44	1103.43	00:23:09	774.288	00:22:52	785.231	00:21:59	1019.23	00:25:34	700.058	00:23:41	983.193	00:22:37	1075.48	00:23:45	933.443	00:22:52	1080.4	00:21:04	1118.09	00:25:04	1208.76	00:24:12	718.387	00:26:20	851.23	00:24:59	715.41	00:24:10	1308.07	00:27:35	1183.3	00:26:37	759.446	00:24:30	1894.52	00:24:22	1241.51	00:25:10	1193.79	00:25:37	800.161
00:25:07	1121.8	00:22:46	1354.46	00:23:11	800.865	00:22:53	777.751	00:22:00	1322.72	00:25:36	754.681	00:23:43	724.656	00:22:38	926.979	00:23:47	793.853	00:22:53	1005.23	00:21:05	1035.91	00:25:07	1121.8	00:24:14	800.218	00:26:22	831.398	00:25:01	933.611	00:24:11	1348.17	00:27:37	1249.03	00:26:39	896.843	00:24:31	1733.44	00:24:24	959.447	00:25:13	817.488	00:25:40	723.566
00:25:10	919.265	00:22:48	994.292	00:23:13	715.344	00:22:55	739.537	00:22:02	965.492	00:25:38	702.665	00:23:45	574.842	00:22:40	933.991	00:23:48	944.87	00:22:55	1030.11	00:21:06	1043.98	00:25:10	819.265	00:24:15	853.897	00:26:24	727.676	00:25:02	773.091	00:24:12	1304.99	00:27:39	1200.1	00:26:42	878.698	00:24:32	1690.9	00:24:25	1443.79	00:25:14	1097.36	00:25:43	515.52
00:25:11	906.345	00:22:49	1250.35	00:23:15	810.816	00:22:57	608.733	00:22:04	1263.76	00:25:41	662.26	00:23:47	660.733	00:22:42	672.91	00:23:50	874.317	00:22:56	872.472	00:21:08	988.116	00:25:11	906.345	00:24:16	763.993	00:26:26	737.104	00:25:04	916.251	00:24:13	1205.35	00:27:42	1386.06	00:26:44	937.625	00:24:33	1614.03	00:24:27	1389.02	00:25:15	924.906	00:25:46	886.063
00:25:14	983.191	00:22:51	1185.57	00:23:16	904.85	00:22:58	840.094	00:22:05	1167.84	00:25:43	786.058	00:23:49	593.238	00:22:43	1033.23	00:23:52	886.758	00:22:58	872.926	00:21:09	864.236	00:25:14	883.191	00:24:17	781.362	00:26:28	765.734	00:25:06	816.472	00:24:14	1101.3	00:27:44	1150.89	00:26:46	928.317	00:24:34	1659.94	00:24:28	1417.86	00:25:16	1002.34	00:25:48	974.035
00:25:17	1045.45	00:22:52	1101.19	00:23:18	846.566	00:23:00	853.574	00:22:08	966.306	00:25:44	855.269	00:23:51	581.897	00:22:45	1125.3	00:23:54	893.323	00:22:59	966.433	00:21:11	1092.57	00:25:17	945.452	00:24:19	781.734	00:26:30	577.31	00:25:07	887.163	00:24:16	999.538	00:27:45	1283.29	00:26:48	992.262	00:24:35	1379.95	00:24:29	1254.58	00:25:17	1065.42	00:25:50	1030.18
00:25:19	957.499	00:22:54	1181.42	00:23:20	1056	00:23:02	1128.93	00:22:10	949.8	00:25:46	755.569	00:23:53	673.89	00:22:46	1064.97	00:23:55	920.689	00:23:01	1133.83	00:21:13	970.652	00:25:19	1057.5	00:24:20	754.57	00:26:33	706.852	00:25:10	877.139	00:24:17	1201.18	00:27:47	1432.77	00:26:50	762.769	00:24:36	1036.15	00:24:30	1766.53	00:25:20	775.987	00:25:52	702.448
00:25:22	1095.91	00:22:55	1110.06	00:23:22	753.102	00:23:03	815.389	00:22:11	1085.95	00:25:49	520.925	00:23:58	631.551	00:22:48	1000.46	00:23:57	890.054	00:23:02	1182.97	00:21:16	947.011	00:25:22	1095.91	00:24:23	781.946	00:26:35	706.424	00:25:12	875.229	00:24:18	1156.04	00:27:48	1306.91	00:26:52	748.308	00:24:39	1224.11	00:24:31	1278.43	00:25:22	888.982	00:25:54	532.472
00:25:24	944.28	00:22:56	1255.34	00:23:24	741.583	00:23:06	808.308	00:22:16	998.369	00:25:52	744.326	00:24:00	673.77	00:22:49	1133.78	00:23:58	984.733	00:23:04	1168.14	00:21:17	931.883	00:25:24	944.28	00:24:24	886.881	00:26:38	640.597	00:25:13	915.486	00:24:19	1102.6	00:27:51	948.561	00:26:55	678.54	00:24:40	1232.29	00:24:34	1080.8	00:25:23	995.022	00:25:56	813.969
00:25:26	909.529	00:22:58	1266.49	00:23:27	622.004	00:23:08	737.015	00:22:18	1058.39	00:25:53	846.97	00:24:02	672.47	00:22:50	1586.03	00:24:00	937.605	00:23:05	1066.06	00:21:19	907.852	00:25:26	809.529	00:24:25	946.059	00:26:40	759.006	00:25:15	987.801	00:24:20	1048.46	00:27:52	1000.65	00:26:56	1116.89	00:24:50	1807.96	00:24:35	1301.34	00:25:25	842.015	00:25:59	872.638
00:25:28	916.864	00:22:59	1457.38	00:23:29	704.087	00:23:10	784.267	00:22:19	1067.83	00:25:56	798.897	00:24:04	775.408	00:22:51	1279.68	00:24:02	820.025	00:23:08	741.748	00:21:20	1301.36	00:25:28	1016.86	00:24:27	813.14	00:26:44	980.691	00:25:16	903.224	00:24:21	1112.35	00:27:56	1123.9	00:27:00	881.866	00:24:51	1696.43	00:24:37	916.277	00:25:27	1082.05	00:26:01	1142.02
00:25:30	999.805	00:23:00	1377.95	00:23:31	704.783	00:23:12	791.555	00:22:20	1023.18	00:25:59	649.912	00:24:06	771.132	00:22:52	1139.73	00:24:03	881.188	00:23:09	1081.74	00:21:21	1154.99	00:25:30	999.805	00:24:37	923.226	00:26:46	838.179	00:25:18	790.173	00:24:23	1080.75	00:27:58	1018.66	00:27:04	877.698	00:24:52	1649.43	00:24:38	1102.24	00:25:28	733.663	00:26:03	1182.14
00:25:32	1045	00:23:02	1005.64	00:23:34	681.485	00:23:14	707.068	00:22:23	1021.57	00:26:02	477.704	00:24:08	839.839	00:22:54	1178.46	00:24:05	840.829	00:23:11	1004.08	00:21:24	926.625	00:25:32	1045	00:24:38	775.729	00:26:48	949.683	00:25:20	719.418	00:24:24	1123.3	00:28:00	1002.2	00:27:06	912.64	00:24:53	1230.53	00:24:40	1354.6	00:25:30	972.195	00:26:05	790.444
00:25:34	1038.93	00:23:04	898.926	00:23:36	603.732	00:23:16	750.294	00:22:25	1031.3	00:26:04	862.277	00:24:09	827.311	00:22:55	1242	00:24:06	905.329	00:23:13	944.405	00:21:25	1170.97	00:25:34	1038.93	00:24:39	975.049	00:26:50	1034.46	00:25:21	761.095	00:24:25	1102.33	00:28:02	1139.63	00:27:08	948.769	00:24:54	1607.1	00:24:41	1162.46	00:25:31	1099.6	00:26:07	585.653
00:25:35	1104.84	00:23:05	1126.12	00:23:38	709.701	00:23:18	664.975	00:22:26	1015.24	00:26:06	700.159	00:24:11	771.683	00:22:56	920.186	00:24:08	844.023	00:23:14	993.323	00:21:27	989.179	00:25:35	1104.84	00:24:41	822.889	00:26:52	1062.54	00:25:23	809.38	00:24:34	1122.67	00:28:04	1236.33	00:27:10	667.023	00:24:55	1594.9	00:24:52	1141.94	00:25:33	931.455	00:26:09	690.651
00:25:37	1162.51	00:23:07	1295.97	00:23:42	574.013	00:23:20	711.484	00:22:29	942.95	00:26:10	550.513	00:24:13	749.259	00:22:58	809.184	00:24:10	901.175	00:23:16	912.413	00:21:28	1231.19	00:25:37	1162.51	00:24:42	804.334	00:26:54	891.285	00:25:24	812.839	00:24:35	1176.42	00:28:06	1196.07	00:27:12	763.19	00:24:56	1626.86	00:24:54	1001.05	00:25:35	997.886	00:26:12	682.067
00:25:38	1275.47	00:23:09	941.291	00:23:44	795.319	00:23:21	717.323	00:22:31	978.986	00:26:12	701.715	00:24:14	689.76	00:23:00	677.962	00:24:13	826.638	00:23:17	922.582	00:21:30	1060.18	00:25:38	1275.47	00:24:43	1031.63	00:26:55	677.354	00:25:26	923.65	00:24:36	1152.57	00:28:07	1175.47	00:27:15	722.73	00:24:57	1494.44	00:24:56	1097.89	00:25:37	907.75	00:26:14	646.548
00:25:40	1131.93	00:23:12	973.561	00:23:46	1330.5	00:23:23	497.182	00:22:32	1030.22	00:26:13	827.717	00:24:16	735.608	00:23:02	937.753	00:24:14	1023.26	00:23:19	1029.02	00:21:31	863.098	00:25:40	1131.93	00:24:45	887.561	00:26:58	714.051	00:25:28	724.029	00:24:38	1155.51	00:28:09	1119.21	00:27:16	876.548	00:24:58	1375.16	00:24:57	1011.53	00:25:39	1150.85	00:26:16	932.404
00:25:41	1041.52	00:23:13	1128.21	00:23:47	1324.32	00:23:25	936.38	00:22:35	939.226	00:26:16	661.529	00:24:18	756.428	00:23:04	1111.33	00:24:16	978.234	00:23:20	1212.26	00:21:33	1020.65	00:25:41	1041.52	00:24:46	964.318	00:26:59	704.6	00:25:31	511.913	00:24:39	1319.39	00:28:11	956.689	00:27:19	821.14	00:25:00	1494.08	00:25:00	696.839	00:25:42	910.103	00:26:19	809.99
00:25:42	1054.96	00:23:15	1119.8	00:23:49	913.034	00:23:27	943.104	00:22:37	984.635	00:26:18	563.98	00:24:20	575.011	00:23:05	1318.79	00:24:18	883.799	00:23:23	1083.51	00:21:35	805.838	00:25:42	1054.96	00:24:47	903.782	00:27:01	833.165	00:25:33	997.364	00:24:40	1222.55	00:28:14	947.874	00:27:21	770.909	00:25:01	1421.64	00:25:01	1118.73	00:25:43	1029.75	00:26:21	697.2
00:25:44	1025.58	00:23:17	1071.4	00:23:50	1161.5	00:23:29	719.05	00:22:39	1077.19	00:26:21	550.62	00:24:23	678.827	00:23:07	1278.01	00:24:20	843.586	00:23:24	1153.05	00:21:36	1255.06	00:25:44	1025.58	00:24:49	941.009	00:27:03	783.115	00:25:35	884.722	00:24:41	1200.78	00:28:17	1002.59	00:27:22	890.03	00:25:02	1374.68	00:25:03	1100.81	00:25:46	848.589	00:26:23	939.143
00:25:45	1151.31	00:23:18	1070.57	00:23:52	909.687	00:23:30	749.117	00:22:40	1028.9	00:26:23	478.703	00:24:25	693.038	00:23:08	1166.59	00:24:21	846.448	00:23:26	907.688	00:21:38	1253.83	00:25:45	1151.31	00:24:50	820.499	00:27:05	647.151	00:25:36	808.026	00:24:42	1174.13	00:28:19	1097.02	00:27:24	813.632	00:25:03	1374.85	00:25:05	785.25	00:25:47	1052.56	00:26:25	990.12
00:25:47	1049.45	00:23:20	970.5	00:23:53	843.106	00:23:32	716.785	00:22:41	1028.77	00:26:26	493.327	00:24:27	684.847	00:23:09	975	00:24:23	875.181	00:23:28	941.621	00:21:39	1107.21	00:25:47	1049.45	00:24:51	842.1	00:27:08	569.963	00:25:39	641.014	00:24:44	1062.37	00:28:22	950.544	00:27:26	908.365	00:25:04	1303.26	00:25:06	1185.78	00:25:49	1014.95	00:26:27	909.816
00:25:49	986.05	00:23:22	1200.92	00:23:55	689.567	00:23:34	673.461	00:22:42	1093.27	00:26:30	528.94	00:24:29	644.676	00:23:11	1087.51	00:24:25	1003	00:23:29	963.705	00:21:40	1239.21	00:25:49	986.05	00:24:53	735.819	00:27:10	573.431	00:25:40	984.897	00:24:45	1071.78	00:28:25	1119.04	00:27:30	757.553	00:25:06	1407.03	00:25:09	1080.53	00:25:51	997.713	00:26:29	762.407
00:25:50	1021.24	00:23:24	1123.96	00:23:57	650.698	00:23:36	722.982	00:22:44	902.383	00:26:32	766.509	00:24:31	780.453	00:23:12	1065.82	00:24:27	918.762	00:23:31	941.664	00:21:42	1237.5	00:25:50	1021.24	00:24:54	930.167	00:27:12	807.044	00:25:41	931.125	00:24:46	1220.36	00:28:27	948.935	00:27:32	614.693	00:25:07	1455.19	00:25:10	1339.47	00:25:53	727.393	00:26:31	782.978
00:25:52	1111.51	00:23:26	751.885	00:23:58	658.88	00:23:38	726.289	00:22:46	1005.91	00:26:35	760.715	00:24:32	846.785	00:23:13	1037.04	00:24:28	829.801	00:23:34	1073.24	00:21:43	922.095	00:25:52	1111.51	00:24:57	911.097	00:27:14	631.502	00:25:43	803.004	00:24:47	1149.5	00:28:29	1027.23	00:27:34	731.858	00:25:08	1564.06	00:25:11	1198.72	00:25:55	994.266	00:26:34	859.617
00:25:53	980.512	00:23:29	775.708	00:24:00	785.909	00:23:40	641.715	00:22:47	1285.69	00:26:37	879.992	00:24:34	762.099	00:23:15	798.765	00:24:30	930.596	00:23:36	756.97	00:21:45	1102.52	00:25:53	980.512	00:24:58	736.877	00:27:17	657.177	00:25:46	682.281	00:24:49	1100.32	00:28:31	1028.12	00:27:36	639.623	00:25:09	1333.54	00:25:12	1453.74	00:25:57	749.356	00:26:36	635.042
00:25:58	846.2	00:23:31	1032.02	00:24:02	771.096	00:23:42	878.228	00:22:50	951.545	00:26:40	778.807	00:24:36	706.794	00:23:16	933.71	00:24:32	935.06	00:23:37	1023.01	00:21:46	990.059	00:25:58	846.2	00:24:59	695.889	00:27:20	621.659	00:25:47	663.023	00:24:50	1142.71	00:28:32	960.721	00:27:38	855.195	00:25:10	1438.79	00:25:14	1199.31	00:25:59	1058.58	00:26:39	675.45
00:25:59	877.311	00:23:33	946.939	00:24:04	680.379	00:23:44	605.77	00:22:51	1079.97	00:26:43	665.855	00:24:38	716.579	00:23:18	859.253	00:24:33	960.967	00:23:39	719.684	00:21:49	738.993	00:25:59	877.311	00:25:02	754.512	00:27:22	1017.39	00:25:49	941.316	00:24:51	1266.04	00:28:34	1015.94	00:27:40	838.893	00:25:11	1510.8	00:25:15	915.442	00:26:01	1123.65	00:26:41	834.884
00:26:01	1053.51	00:23:34	1021.24	00:24:05	761.39	00:23:46	675.175	00:22:52	939.774	00:26:46	648.246	00:24:39	709.111	00:23:19	904.27	00:24:35	985.59	00:23:41	1005.51	00:21:50	1233.96	00:26:01	1053.51	00:25:04	827.837	00:27:24	743.359	00:25:51	754.956	00:24:52	1241.09	00:28:36	946.755	00:27:43	712.062	00:25:12	1390.52	00:25:17	830.604	00:26:02	1078.5	00:26:43	876.145
00:26:03	1204.34	00:23:36	1049.92	00:24:07	572.227	00:23:48	598.302	00:22:53	998.364	00:26:49	651.145	00:24:41	598.802	00:23:20	757.494	00:24:37	985.331	00:23:43	1003.41	00:21:51	1156.86	00:26:03	1204.34	00:25:05	931.764	00:27:27	820.313	00:25:52	906.726	00:24:53	1182.76	00:28:37	1156.31	00:27:45	589.753	00:25:13	1401.41	00:25:19	1122.92	00:26:05	741.142	00:26:46	675.442
00:26:04	1159.45	00:23:38	1053.65	00:24:10	609.39	00:23:49	516.222	00:22:55	932.606	00:26:51	644.562	00:24:45	559.829	00:23:22	889.386	00:24:38	931.491	00:23:45	926.997	00:21:53	1011.99	00:26:04	1159.45	00:25:06	866.731	00:27:29	946.349	00:25:54	879.039	00:24:54	1190.56	00:28:39	1096.74	00:27:47	745.217	00:25:16	998.265	00:25:21	1074.4	00:26:06	980.699	00:26:48	700.467
00:26:06	1114.7	00:23:40	1184.38	00:24:12	624.748	00:23:51	700.361	00:22:56	987.287	00:26:53	763.926	00:24:57	996.86	00:23:23	910.195	00:24:40	841.589	00:23:46	1036.59	00:21:54	1074.6	00:26:06	1114.7	00:25:08	930.355	00:27:31	685.529	00:25:55	812.379	00:24:56	1072.38	00:28:43	860.404	00:27:52	720.297	00:25:17	1576.1	00:25:22	1268.92	00:26:08	902.306	00:26:50	789.958
00:26:08	1107.51	00:23:42	997.21	00:24:14	683.479	00:23:53	728.234	00:22:57	1018.81	00:26:55	735.8	00:24:59	767.855	00:23:25	887.437	00:24:42	908.214	00:23:48	961.59	00:21:55	1061.68	00:26:08	1107.51	00:25:09	917.279	00:27:33	720.4	00:25:57	846.477	00:24:57	1310.11	00:28:45	770.932	00:27:53	682.532	00:25:18	1701.63	00:25:24	1141.31	00:26:10	979.51	00:26:52	691.927
00:26:09	1130.67	00:23:44	963.469	00:24:15	707.893	00:23:54	659.514	00:23:00	819.156	00:26:57	957.652	00:25:01	612.737	00:23:26	870.685	00:24:43	829.839	00:23:50	931.802	00:21:57	1067.16	00:26:09	1030.67	00:25:12	711.146	00:27:35	534.157	00:25:58	739.155	00:24:58	1025.13	00:28:47	1098.54	00:27:57	814.99	00:25:19	1662.51	00:25:25	1287.88	00:26:12	816.793	00:26:55	800.414
00:26:12	999.696	00:23:46	1091.94	00:24:17	792.576	00:23:56	730.738	00:23:01	1007.58	00:26:59	696.881	00:25:02	745.868	00:23:27	807.451	00:24:45	912.056	00:23:51	1203.28	00:21:58	1109.52	00:26:12	999.696	00:25:14	841.369	00:27:37	630.996	00:26:00	736.687	00:24:59	1286.65	00:28:48	1436.79	00:27:59	719.632	00:25:21	1423	00:25:27	1210.2	00:26:14	667.977	00:26:57	866.396
00:26:14	953.403	00:23:48	854.516	00:24:29	999.454	00:23:58	729.775	00:23:04	984.867	00:27:01	714.31	00:25:04	760.395	00:23:28	1048.23	00:24:57	897.704	00:23:52	1013.15	00:22:00	901.465	00:26:14	1253.4	00:25:15	1263.07	00:27:40	590.191	00:26:02	547.662	00:25:00	1219.01	00:28:50	1467.14	00:28:04	697.97	00:25:22	1888.72	00:25:28	1397.77	00:26:16	1170.58	00:27:01	956.661
00:26:15	1353.39	00:23:49	1395.25	00:24:31	882.13	00:24:00	729.508	00:23:05	1001.13	00:27:03	658.798	00:25:07	672.143	00:23:29	1069.92	00:24:59	947.082	00:23:54	987.581	00:22:01	1090.35	00:26:15	1053.39	00:25:16	1034.48	00:27:42	744.273	00:26:04	649.37	00:25:01	1236.54	00:28:51	1237.43	00:28:05	715.721	00:25:26	1263.33	00:25:30	1295.32	00:26:17	1125.13	00:27:03	698.489
00:26:16	1247.62	00:23:51	1258.38	00:24:33	782.628	00:24:01	818.454	00:23:06	994.71	00:27:05	638.648	00:25:09	996.72	00:23:31	775.809	00:25:00	892.8	00:23:55	948.445	00:22:04	923.413	00:26:16	1247.62	00:25:17	833.814	00:27:43	953.787	00:26:06	752.949	00:25:02	1266.73	00:28:53	1008.83	00:28:09	742.461	00:25:27	1960.42	00:25:31	1030.89	00:26:19	1017.56	00:27:06	969.418
00:26:18	1168.35	00:23:52	1128.96	00:24:35	612.025	00:24:03	706.389	00:23:08	911.803	00:27:08	632.574	00:25:11	875.718	00:23:32	781.275	00:25:02	805.658	00:23:56	1219.46	00:22:05	1039.58	00:26:18	1168.35	00:25:19	778.726	00:27:45	741.342	00:26:09	580.992	00:25:04	971.85	00:28:54	1112.98	00:28:13	918.57	00:25:28	2103.66	00:25:33	963.676	00:26:20	1129.34	00:27:09	930.703
00:26:19	1188.98	00:23:54	1123.06	00:24:37	613.895	00:24:05	591.154	00:23:09	929.524	00:27:10	606.009	00:25:13	790.723	00:23:33	864.815	00:25:04	919.922	00:23:58	945.771	00:22:07	1081.6	00:26:19	1188.98	00:25:20	816.041	00:27:47	672.712	00:26:10	1023.94	00:25:05	1385.49	00:28:56	1187.7	00:28:16	612.639	00:25:29	2048.63	00:25:35	1119.41	00:26:22	1167.48	00:27:12	940.469
00:26:21	1095.11	00:23:55	1252.83	00:24:39	1040.49	00:24:06	772.383	00:23:10	912.578	00:27:12	711.801	00:25:15	788.512	00:23:35	680.437	00:25:06	910.724	00:24:00	973.876	00:22:08	1138.73	00:26:21	1095.11	00:25:21	744.129	00:27:49	646.659	00:26:12	918.144	00:25:06	1343.68	00:28:58	1066.32	00:28:18	712.279	00:25:30	1871.89	00:25:37	995.5	00:26:24	975.282	00:27:14	1072.38
00:26:22	1116.05	00:23:56	919.002	00:24:41	877.277	00:24:09	652.747	00:23:13	996.03	00:27:14	673.715	00:25:17	878.869	00:23:38	634.23	00:25:07	888.977	00:24:02	999.726	00:22:09	1012.11	00:26:22	1116.05	00:25:23	557.363	00:27:51	657.164	00:26:14	864.041	00:25:07	1356.39	00:29:00	1321.47	00:28:20	773.169	00:25:31	1877.2	00:25:40	1062.27	00:26:26	1057.21	00:27:16	1006.11
00:26:24	992.706	00:23:58	1194.89	00:24:43	870.48	00:24:10	827.505	00:23:15	960.684	00:27:16	614.612	00:25:19	833.013	00:23:39	992.955	00:25:09	896.412	00:24:04	789.418	00:22:11	1087.47	00:26:24	992.706	00:25:24	799.338	00:27:53	747.85	00:26:15	865.077	00:25:08	1296.23	00:29:01	1199.85	00:28:23	879.652	00:25:32	1626.07	00:25:41	1187.05	00:26:27	1037.61	00:27:18	903.449
00:26:27	1110.5	00:23:59	1002.25	00:24:45	894.076	00:24:12	729.506	00:23:17	913.787	00:27:19	601.116	00:25:21	916.369	00:23:40	1102.61	00:25:11	913.441	00:24:06	663.68	00:22:12	1001.28	00:26:27	1110.5	00:25:25	836.257	00:27:55	647.575	00:26:17	761.595	00:25:11	1020.86	00:29:03	1128.07	00:28:26	621.963	00:25:33	1427.08	00:25:43	1448.59	00:26:29	1094.17	00:27:20	1061.11
00:26:29	742.235	00:24:01	780.636	00:24:47	841.361	00:24:14	617.821	00:23:18	907.281	00:27:21	543.627	00:25:23	927.014	00:23:42	949.507	00:25:12	845.092	00:24:07	896.367	00:22:13	965.112	00:26:29	742.235	00:25:27	751.683	00:27:58	794.66	00:26:19	808.749	00:25:12	1389.88	00:29:04	1096.24	00:28:29	715.891	00:25:35	1344.87	00:25:44	1182.58	00:26:32	1199.16	00:27:22	979.077
00:26:30	864.458	00:24:03	692.163	00:24:49	711.577	00:24:16	680.453	00:23:20	789.314	00:27:24	525.048	00:25:24	958.61	00:23:43	1057.47	00:25:14	910.573	00:24:09	669.62	00:22:16	680.025	00:26:30	864.458	00:25:28	642.778	00:27:59	612.326	00:26:20	719.277	00:25:13	1504.99	00:29:06	1178.4	00:28:31	853.54	00:25:36	1392.5	00:25:46	1163.47	00:26:34	902.375	00:27:24	916.45
00:26:32	860.365	00:24:05	1171.66	00:24:51	660.492	00:24:17	728.72	00:23:21	993.467	00:27:27	562.132	00:25:26	797.632	00:23:44	980.055	00:25:16	844.976	00:24:10	712.03	00:22:17	1018.46	00:26:32	860.365	00:25:29	637.736	00:28:01	757.702	00:26:22	685.018	00:25:14	1265.84	00:29:08	803.965	00:28:32	814.121	00:25:37	1641	00:25:47	1369.47	00:26:35	1008.51	00:27:27	1066.42
00:26:34	937.616	00:24:06	838.76	00:24:52	994.437	00:24:19	642.367	00:23:24	852.428	00:27:30	442.584	00:25:28	751.322	00:23:45	834.129	00:25:18	657.761	00:24:12	847.609	00:22:19	902.825	00:26:34	937.616	00:25:31	545.739	00:28:04	829.899	00:26:24	561.599	00:25:14	1244.1	00:29:10	738.278	00:28:34	664.607	00:25:38	1544.37	00:25:49	1353.39	00:26:37	1012.54	00:27:29	812.072
00:26:35	674.338	00:24:08	1160.33	00:24:54	796.977	00:24:22	648.445	00:23:25	934.127	00:27:32	595.109	00:25:31	561.487	00:23:46	783.859	00:25:20	770.825	00:24:13	971.158	00:22:21	901.816	00:26:35	674.338	00:25:32	575.534	00:28:06	911.388	00:26:25	886.81	00:25:17	992.474	00:29:11	1239.38	00:28:36	708.492	00:25:39	1495.78	00:25:50	1338.78	00:26:41	914.955	00:27:32	929.305
00:26:37	1076.88	00:24:09	935.852	00:24:56	803.5	00:24:23	523.439	00:23:26	920.239	00:27:34	656.168	00:25:33	620.619	00:23:47	801.157	00:25:21	962.941	00:24:15	917.551	00:22:22	855.006	00:26:37	1076.88	00:25:34	573.226	00:28:07	960.165	00:26:27	788.086	00:25:18	1162.22	00:29:13	1019.34	00:28:37	880.284	00:25:40	1506.61	00:25:52	1129.03	00:26:43	760.435	00:27:34	747.49
00:26:38	1034.42	00:24:10	1027.5	00:24:58	816.986	00:24:25	718.445	00:23:27	797.397	00:27:36	712.25	00:25:35	670.262	00:23:49	733.383	00:25:23	881.119	00:24:16	1054.37	00:22:24	802.334	00:26:38	1034.42	00:25:35	710.23	00:28:09	884.713	00:26:29	671.903	00:25:19	1199.74	00:29:14	1295.98	00:28:39	714.543	00:25:41	1384.53	00:25:54	1128.69	00:26:45	905.6	00:27:36	776.853
00:26:40	1047.6	00:24:12	1163.96	00:25:00	833.018	00:24:27	635.339	00:23:30	935.907	00:27:38	567.827	00:25:37	714.905	00:23:50	739.433	00:25:25	944.223	00:24:17	837.857	00:22:26	666.636	00:26:40	1047.6	00:25:36	918.814	00:28:12	805.24	00:26:31	759.369	00:25:20	1217.44	00:29:16	1330.85	00:28:41	618.787	00:25:42	1544.96	00:25:55	1284.92	00:26:46	1271.74	00:27:39	697.595
00:26:42	835.66	00:24:13	1329.21	00:25:02	904.021	00:24:29	673.866	00:23:31	927.886	00:27:40	716.422	00:25:39	729.753	00:23:52	696.07	00:25:26	965.243	00:24:19	894.866	00:22:27	1052.62	00:26:42	935.66	00:25:38	841.509	00:28:14	719.458	00:26:33	597.16	00:25:21	1238.59	00:29:19	983.274	00:28:45	771.796	00:25:43	1837.21	00:25:56	1092.14	00:26:48	1004.93	00:27:41	690.078
00:26:44	1043.43	00:24:14	1380.57	00:25:04	818.059	00:24:30	654.522	00:23:32	978.626	00:27:42	658.008	00:25:41	927.74	00:23:53	717.359	00:25:28	722.765	00:24:21	915.609	00:22:29	898.521	00:26:44	1043.43	00:25:39	824.169	00:28:16	615.898	00:26:36	503.519	00:25:22	1356.63	00:29:21	876.758	00:28:48	718.305	00:25:44	1655.26	00:25:59	806.323	00:26:50	799.946	00:27:43	697.847
00:26:45	1019.52	00:24:17	991.932	00:25:06	807.682	00:24:32	446.316	00:23:34	890.581	00:27:45	886.527	00:25:43	980.978	00:23:55	725.385	00:25:30	1060.71	00:24:23	1013.83	00:22:30	898.187	00:26:45	1019.52	00:25:40	803.785	00:28:18	687.232	00:26:38	874.148	00:25:23	1351.3	00:29:22	1045.54	00:28:49	694.321	00:25:45	1515.49	00:26:00	1145.85	00:26:52	1041.01	00:27:45	692.021
00:26:47	1015.11	00:24:19	1140.9	00:25:08	688.513	00:24:35	415.601	00:23:35	917.334	00:27:48	660.127	00:25:45	705.275	00:23:57	699.31	00:25:32	813.281	00:24:24	995.324	00:22:31	989.403	00:26:47	1015.11	00:25:41	815.057	00:28:20	749.123	00:26:39	966.162	00:25:24	1263.77	00:29:24	943.719	00:28:51	711.179	00:25:46	1606.2	00:26:02	1136.03	00:26:54	1023.41	00:27:48	656.311
00:26:48	942.291	00:24:22	1006.11	00:25:09	759.047	00:24:39	677.272	00:23:36	904.559	00:27:50	530.387	00:25:47	740.53	00:23:58	721.937	00:25:33	802.897	00:24:26	1196.56	00:22:33	865.851	00:26:48	942.291	00:25:43	797.092	00:28:23	650.503	00:26:41	809.781	00:25:25	1354.02	00:29:25	903.954	00:28:52	842.387	00:25:47	1928.58	00:26:03	885.753	00:26:55	1074.44	00:27:50	677.436
00:26:50	1001.95	00:24:23	1458.67	00:25:11	853.723	00:24:50	667.464	00:23:38	869.682	00:27:53	576.816	00:25:49	682.42	00:24:00	728.954	00:25:35	1084.14	00:24:28	812.995	00:22:35	899.687	00:26:50	1001.95	00:25:44	732.87	00:28:24	589.731	00:26:42	798.261	00:25:26	1206.19	00:29:27	1080.66	00:28:57	873.991	00:25:49	1537.39	00:26:05	1116.62	00:26:57	1054.18	00:27:52	695.984
00:26:51	940.404	00:24:25	1155.5	00:25:13	821.255	00:24:52	524.587	00:23:39	992.207	00:27:56	531.828	00:25:51	652.654	00:24:02	747.392	00:25:36	767.243	00:24:29	718.755	00:22:36	920.453	00:26:51	940.404	00:25:45	1036.61	00:28:27	611.508	00:26:44	644.374	00:25:28	1151.2	00:29:28	1100.52	00:29:00	731.898	00:25:50	1252.53	00:26:07	1020.03	00:26:59	865.296	00:27:55	609.382
00:26:52	974.059	00:24:26	1297.51	00:25:15	711.038	00:24:53	405.027	00:23:42	798.745	00:27:59	677.78	00:25:53	671.122	00:24:04	793.854	00:25:39	520.278	00:24:31	1064.05	00:22:38	776.03	00:26:52	974.059	00:25:46	756.333	00:28:29	592.418	00:26:46	743.61	00:25:29	1174.01	00:29:30	1049.68	00:29:03	777.713	00:25:51	1698.75	00:26:09	1194.08	00:27:01	875.816	00:27:57	653.575
00:26:55	737.295	00:24:28	1162.88	00:25:17	733.271	00:24:55	496.469	00:23:43	872.761	00:28:03	528.232	00:25:55	685.513	00:24:05	942.269	00:25:41	782.747	00:24:42	832.264	00:22:41	780.341	00:26:55	737.295	00:25:48	545.287	00:28:31	601.293	00:26:47	776.823	00:25:30	1265.91	00:29:31	1064.93	00:29:07	620.375	00:25:52	1816.83	00:26:10	1217.29	00:27:03	1040.97	00:28:00	508.639
00:26:58	1043.87	00:24:30	1192.7	00:25:19	658.183	00:24:57	561.383	00:23:44	815.035	00:28:06	425.507	00:25:57	631.804	00:24:06	1033.73	00:25:43	726.558	00:24:44	1070.82	00:22:43	1011.73	00:26:58	1043.87	00:25:49	862.593	00:28:33	667.098	00:26:49	641.118	00:25:31	1266.04	00:29:34	1187.46	00:29:09	680.813	00:25:53	1649.93	00:26:12	1262.78	00:27:05	1097.8	00:28:02	1000.76
00:26:59	877.349	00:24:32	1019.97	00:25:20	675.81	00:24:59	569.545	00:23:45	816.747	00:28:10	782.08	00:25:59	606.609	00:24:07	918.448	00:25:44	889.791	00:24:45	1182.66	00:22:44	703.587	00:26:59	877.349	00:25:51	783.831	00:28:35	555.261	00:26:51	443.444	00:25:32	1181.12	00:29:36	905.052	00:29:10	702.859	00:25:54	1493.81	00:26:13	1239.3	00:27:07	1022.01	00:28:04	922.276
00:27:01	710.259	00:24:33	834.782	00:25:22	730.23	00:25:01	419.78	00:23:46	862.511	00:28:14	731.463	00:26:01	638.641	00:24:08	764.876	00:25:48	710.636	00:24:47	904.327	00:22:46	1086.27	00:27:01	710.259	00:25:52	816.365	00:28:37	580.049	00:26:53	744.147	00:25:33	1249.89	00:29:38	910.454	00:29:11	744.358	00:25:55	1535.59	00:26:15	939.98	00:27:09	1124.34	00:28:07	837.414
00:27:03	817.886	00:24:44	1349.3	00:25:24	628.288	00:25:03	502.457	00:23:48	836.111	00:28:17	720.184	00:26:03	684.636	00:24:10	816.913	00:25:50	600.29	00:24:50	1129.4	00:22:47	940.308	00:27:03	817.886	00:25:53	860.086	00:28:39	545.216	00:26:55	698.186	00:25:35	1174.72	00:29:39	999.841	00:29:12	727.177	00:25:56	1468.31	00:26:17	1174.92	00:27:11	953.867	00:28:09	696.156
00:27:04	857.059	00:24:46	1329.1	00:25:27	595.945	00:25:04	529.455	00:23:50	710.474	00:28:21	708.891	00:26:05	594.858	00:24:11	613.683	00:25:52	757.674	00:24:52	904.82	00:22:50	749.199	00:27:04	857.059	00:25:55	855.008	00:28:41	604.953	00:26:57	914.391	00:25:36	1186.72	00:29:41	974.783	00:29:16	727.989	00:25:57	1330.47	00:26:19	951.04	00:27:13	1162.18	00:28:11	725.815
00:27:06	794.833	00:24:47	1340.56	00:25:29	616.153	00:25:06	482.723	00:23:51	796.715	00:28:24	709.512	00:26:07	572.179	00:24:14	432.62	00:25:53	853.369	00:24:54	710.753	00:22:51	623.15	00:27:06	794.833	00:25:56	854.197	00:28:44	695.565	00:27:00	629.67	00:25:37	1223.02	00:29:43	1067.28	00:29:18	872.368	00:25:59	1048.66	00:26:20	1124.33	00:27:14	1252.26	00:28:13	803.774
00:27:07	959.008	00:24:49	1350.3	00:25:31	772.387	00:25:08	608.723	00:23:53	795.999	00:28:26	786.93	00:26:09	596.587	00:24:15	705.049	00:25:55	821.54	00:24:56	925.936	00:22:53	1088.28	00:27:07	959.008	00:25:58	852.793	00:28:46	995.197	00:27:02	617.511	00:25:39	1111.48	00:29:56	942.586	00:29:22	925.987	00:26:01	1391.97	00:26:22	1387.21	00:27:15	1263.83	00:28:16	712.077
00:27:09	933.454	00:24:50	1328.08	00:25:33	532.14	00:25:09	565.627	00:23:54	805.498	00:28:29	600.307	00:26:11	915.354	00:24:16	905.27	00:25:57	865.761	00:24:57	919.436	00:22:55	767.076	00:27:09	933.454	00:25:59	654.14	00:28:49	1007.78	00:27:05	579.426	00:25:40	1256.03	00:29:58	1283.88	00:29:24	698.151	00:26:03	1662.3	00:26:23	979.637	00:27:17	1050.27	00:28:18	577.361
00:27:11	748.785	00:24:51	1320.45	00:25:35	608.623	00:25:11	504.228	00:23:57	894.696	00:28:31	566.214	00:26:13	753.339	00:24:18	781.428	00:25:59	928.342	00:24:59	935.742	00:22:56	1126.11	00:27:11	748.785	00:26:00	881.212	00:28:51	799.075	00:27:06	961.021	00:25:41	1229.23	00:30:01	903.718	00:29:28	859.713	00:26:04	1625.81	00:26:25	1142.74	00:27:18	1122.31	00:28:20	511.174
00:27:13	846.028	00:24:53	1391.13	00:25:37	776.225	00:25:13	496.091	00:23:58	893.377	00:28:34	395.028	00:26:15	573.128	00:24:19	900.555	00:26:01	753.195	00:25:00	1154.46	00:22:58	1051.79	00:27:13	846.028	00:26:01	928.694	00:28:52	621.888	00:27:08	966.024	00:25:42	1170	00:30:03	1176.95	00:29:31	741.771	00:26:05	1483.17	00:26:26	1047.83	00:27:20	982.044	00:28:23	699.999
00:27:15	637.241	00:24:54	1299.82	00:25:39	682.675	00:25:15	492.46	00:24:00	825.532	00:28:36	514.727	00:26:17	622.402	00:24:20	855.414	00:26:03	976.973	00:25:02	895.846	00:22:59	1048.59	00:27:15	637.241	00:26:02	829.647	00:28:54	697.22	00:27:10	797.876	00:25:43	1197.45	00:30:04	1149.61	00:29:33	502.599	00:26:06	1379.74	00:26:28	955.736	00:27:21	1015.13	00:28:25	691.801
00:27:17	930.79	00:24:56	1318.57	00:25:41	745.277	00:25:17	636.246	00:24:01	768.522	00:28:38	544.295	00:26:18	643.026	00:24:22	636.954	00:26:04	872.149	00:25:04	748.065	00:23:01	751.843	00:27:17	930.79	00:26:04	840.398	00:28:56	633.756	00:27:12	844.423	00:25:45	1178.89	00:30:06	837.638	00:29:37	653.339	00:26:08	1363.23	00:26:29	1245.61	00:27:24	901.802	00:28:28	657.36
00:27:18	975.87	00:24:58	1307.37	00:25:43	695.192	00:25:18	685.124	00:24:02	794.518	00:28:40	694.338	00:26:20	912.531	00:24:23	740.016	00:26:06	935.901	00:25:05	977.448	00:23:02	1046.22	00:27:18	975.87	00:26:06	829.409	00:28:58	663.944	00:27:13	990.528	00:25:46	1159.87	00:30:08	926.072	00:29:51	931.531	00:26:09	1275.73	00:26:30	1023.99	00:27:26	956.807	00:28:30	945.199
00:27:20	941.365	00:25:00	1241.78	00:25:45	759.676	00:25:20	556.088	00:24:03	757.246	00:28:42	645.045	00:26:22	755.627	00:24:24	771.403	00:26:08	996.867	00:25:08	885.38	00:23:04	1012.88	00:27:20	941.365	00:26:07	770.637	00:28:59	691.687	00:27:15	948.537	00:25:47	1133.44	00:30:09	1229.81	00:29:52	922.044	00:26:10	1363.93	00:26:33	960.179	00:27:28	1094.44	00:28:32	849.57
00:27:22	890.851	00:25:02	1056.16	00:25:47	662.594	00:25:22	490.294	00:24:04	846.945	00:28:44	578.809	00:26:24	651.389	00:24:26	727.746	00:26:09	999.784	00:25:09	1043.25	00:23:06	879.099	00:27:22	890.851	00:26:08	744.301	00:29:02	596.193	00:27:16	947.352	00:25:48	1003.43	00:30:10	1076.73	00:29:54	719.319	00:26:11	1472.29	00:26:34	996.862	00:27:30	939.603	00:28:35	720.55
00:27:24	907.331	00:25:03	1203.07	00:25:49	629.605	00:25:24	487.689	00:24:06	827.029	00:28:46	514.808	00:26:25	687.479	00:24:27	647.819	00:26:11	731.395	00:25:11	1130.97	00:23:08	1077.18	00:27:24	907.331	00:26:09	756.567	00:29:05	691.033	00:27:18	674.925	00:25:49	1039.06	00:30:12	1004.5	00:29:56	654.444	00:26:13	1189.29	00:26:36	918.933	00:27:31	1047.75	00:28:37	679.954
00:27:25	848.001	00:25:05	1373.08	00:25:51	672.701	00:25:27	355.906	00:24:07	861.964	00:28:48	520.554	00:26:27	633.317	00:24:29	638.022	00:26:12	882.904	00:25:12	1036.71	00:23:09	990.752	00:27:25	848.001	00:26:10	802.495	00:29:07	896.116	00:27:21	569.833	00:25:50	1054.2	00:30:14	1149.15	00:29:58	523.323	00:26:14	1365.94	00:26:37	1236.98	00:27:33	1026.62	00:28:39	771.696
00:27:27	882.512	00:25:06	1125.53	00:25:52	695.307	00:25:28	525.285	00:24:09	810.745	00:28:50	526.304	00:26:29	559.804	00:24:30	754.308	00:26:14	704.124	00:25:14	956.561	00:23:11	959.007	00:27:27	882.512	00:26:11	776.301	00:29:09	925.049	00:27:22	885.451	00:25:51	1191.77	00:30:15	862.724	00:29:59	623.211	00:26:15	1353.78	00:26:39	847.543	00:27:35	797.378	00:28:41	960.618
00:27:29	1050.08	00:25:08	1532.48	00:25:54	694.821	00:25:30	747.9	00:24:10	883.415	00:28:53	557.236	00:26:31	651.723	00:24:31	632.419	00:26:15	747.548	00:25:16	1127.76	00:23:12	944.87	00:27:29	1050.08	00:26:13	735.038	00:29:11	673.603	00:27:24	766.72	00:25:53	998.905	00:30:16	951.876	00:30:01	551.775	00:26:18	1614.44	00:26:40	897.5	00:27:36	1079.09	00:28:44	792.128
00:27:30	805.063	00:25:10	1121.56	00:25:56	882.721	00:25:32	570.841	00:24:12	885.335	00:28:55	601.084	00:26:33	973.98	00:24:33	922.341	00:26:17	663.451	00:25:17	956.689	00:23:14	903.205	00:27:30	805.063	00:26:14	583.655	00:29:13	593.815	00:27:26	677.142	00:25:54	1078.63	00:30:18	1178.91	00:30:04	573.275	00:26:19	1309.06	00:26:43	935.515	00:27:38	1153.74	00:28:46	986.471
00:27:32	891.424	00:25:11	1300.95	00:25:58	716.831	00:25:33	658.059	00:24:14	815.225	00:28:57	513.347	00:26:34	834.743	00:24:34	1096.87	00:26:18	957.572	00:25:19	997.674	00:23:15	962.461	00:27:32	891.424	00:26:16	706.151	00:29:15	599.759	00:27:27	714.801	00:25:55	1264.54	00:30:19	1005.16	00:30:06	717.784	00:26:20	1235.18	00:26:45	1082.14	00:27:40	822.784	00:28:49	890.869
00:27:34	899.534	00:25:13	1191.54	00:26:00	671.879	00:25:35	760.502	00:24:15	783.758	00:28:59	530.095	00:26:37	706.256	00:24:35	877.266	00:26:20	915.592	00:25:20	952.305	00:23:17	921.888	00:27:34	899.534	00:26:17	719.662	00:29:18	597.608	00:27:29	665.003	00:25:58	958.87	00:30:21	750.246	00:30:08	647.739	00:26:22	1083.23	00:26:46	891.604	00:27:42	970.027	00:28:52	837.978
00:27:35	962.16	00:25:15	861.248	00:26:02	688.744	00:25:37	527.572	00:24:16	707.622	00:29:01	594.908	00:26:40	656.301	00:24:36	940.4	00:26:21	653.344	00:25:22	941.224	00:23:19	631.995	00:27:35	962.16	00:26:18	762.82	00:29:20	448.838	00:27:31	737.025	00:26:00	1153.16	00:30:23	1056.48	00:30:11	921.522	00:26:23	1232.07	00:26:48	946.724	00:27:44	942.382	00:28:54	731.577
00:27:37	956.315	00:25:16	1204.39	00:26:04	700.415	00:25:38	546.349	00:24:17	760.46	00:29:03	550.622	00:26:42	624.247	00:24:37	675.465	00:26:24	550.735	00:25:23	1013.97	00:23:20	973.185	00:27:37	956.315	00:26:19	692.252	00:29:22	581.474	00:27:33	691.329	00:26:01	1089.51	00:30:26	903.429	00:30:13	794.49	00:26:24	1261.45	00:26:50	960.698	00:27:46	763.179	00:28:56	718.533
00:27:38	971.781	00:25:18	957.006	00:26:06	656.669	00:25:40	499.755	00:24:18	726.295	00:29:05	517.269	00:26:44	783.156	00:24:38	849.636	00:26:26	1005.92	00:25:25	861.97	00:23:22	1015.89	00:27:38	971.781	00:26:21	816.661	00:29:24	647.448	00:27:35	641.368	00:26:02	1254.19	00:30:27	1308.21	00:30:15	849.332	00:26:26	1301.58	00:26:52	1223.08	00:27:48	932.702	00:28:58	723.54
00:27:40	880.757	00:25:20	1175.38	00:26:08	716.294	00:25:42	446.687	00:24:21	754.673	00:29:07	517.803	00:26:46	959.339	00:24:40	708.32	00:26:27	831.012	00:25:27	744.266	00:23:23	826.645	00:27:40	880.757	00:26:23	801.384	00:29:26	599.763	00:27:36	716.011	00:26:03	1319.39	00:30:28	970.03	00:30:18	843.461	00:26:27	1327.18	00:26:53	987.403	00:27:49	971.65	00:29:04	662.848
00:27:42	942.034	00:25:22	948.782	00:26:10	759.99	00:25:44	421.689	00:24:24	752.803	00:29:09	647.809	00:26:48	917.023	00:24:41	531.826	00:26:29	804.131	00:25:28	894.186	00:23:25	867.871	00:27:42	942.034	00:26:24	735.194	00:29:28	579.473	00:27:38	920.439	00:26:05	1114.4	00:30:30	1054.61	00:30:21	723.973	00:26:28	1482.5	00:26:55	962.631	00:27:51	658.536	00:29:06	488.181
00:27:44	1077.87	00:25:24	1057.71	00:26:12	841.99	00:25:46	415.726	00:24:26	767.447	00:29:10	757.199	00:26:49	846.836	00:24:43	436.226	00:26:31	779.91	00:25:30	847.502	00:23:27	653.003	00:27:44	1077.87	00:26:26	539.053	00:29:30	580.687	00:27:40	635.33	00:26:06	1078.79	00:30:31	988.217	00:30:25	844.035	00:26:29	1558.01	00:26:57	898.446	00:27:53	1003.1	00:29:08	611.58
00:27:46	839.114	00:25:25	982.728	00:26:16	802.207	00:25:47	586.292	00:24:27	786.495	00:29:12	514.125	00:26:51	692.091	00:24:45	334.289	00:26:32	949.684	00:25:32	903.863	00:23:29	522.981	00:27:46	839.114	00:26:28	953.982	00:29:33	515.6	00:27:42	836.581	00:26:08	1154.63	00:30:32	829.607	00:30:29	614.735	00:26:30	1337.16	00:26:58	1155	00:27:56	866.811	00:29:11	703.93
00:27:48	833.897	00:25:27	922.651	00:26:18	719.315	00:25:49	413.343	00:24:29	724.676	00:29:15	400.813	00:26:53	647.689	00:24:56	588.594	00:26:34	821.278	00:25:34	896.243	00:23:31	877.976	00:27:48	833.897	00:26:29	957.17	00:29:35	840.855	00:27:46	692.078	00:26:09	1227.8	00:30:34	882.033	00:30:32	607.33	00:26:32	1037.06	00:27:01	998.109	00:27:58	1042.83	00:29:13	731.633
00:27:50	653.113	00:25:29	1055.48	00:26:19	786.526	00:25:51	364.125	00:24:30	773.167	00:29:17	524.425	00:26:55	657.482	00:24:58	448.182	00:26:36	1183.56	00:25:35	985.368	00:23:32	1032.02	00:27:50	653.113	00:26:30	773.437	00:29:48	675.565	00:27:48	481.565	00:26:10	1182.12	00:30:35	1060.46	00:30:35	843.962	00:26:33	1096.28	00:27:03	1015.14	00:28:00	992.535	00:29:16	838.69
00:27:51	902.946	00:25:31	1120.29	00:26:21	800.81	00:25:53	605.446	00:24:33	774.289	00:29:20	534.274	00:26:57	794.618	00:25:00	544.716	00:26:37	946.106	00:25:37	1378.76	00:23:34	756.975	00:27:51	902.946	00:26:32	702.66	00:29:50	827.623	00:27:49	725.698	00:26:11	1147.05	00:30:37	1146.72	00:30:38	664.498	00:26:34	1110.7	00:27:04	944.56	00:28:01	895.697	00:29:18	703.635
00:27:53	921.855	00:25:33	1005.35	00:26:23	922.192	00:25:54	594.811	00:24:34	738.565	00:29:22	461.157	00:26:59	757.524	00:25:01	719.878	00:26:39	889.256	00:25:40	924.128	00:23:36	797.127	00:27:53	921.855	00:26:33	753.88	00:29:52	681.4	00:28:01	741.531	00:26:13	944.106	00:30:38	1069.46	00:30:41	577.659	00:26:36	1193.56	00:27:06	951.95	00:28:03	654.229	00:29:20	818.486
00:27:54	1001.54	00:25:34	921.594	00:26:24	812.477	00:25:56	457.624	00:24:35	741.553	00:29:24	539.341	00:27:01	670.777	00:25:03	703.731	00:26:41	714.916	00:25:42	812.486	00:23:37	743.48	00:27:54	1001.54	00:26:34	615.436	00:29:54	795.567	00:28:04	546.606	00:26:14	1128.53	00:30:39	1146.35	00:30:43	697.837	00:26:37	1381.08	00:27:07	1002.87	00:28:04	835.28	00:29:22	1014.63
00:27:56	887.034	00:25:36	859.244	00:26:28	594.012	00:25:58	323.761	00:24:36	734.949	00:29:26	580.449	00:27:03	621.355	00:25:04	853.594	00:26:42	740.924	00:25:43	806.188	00:23:40	755.685	00:27:56	887.034	00:26:36	774.598	00:29:56	544.836	00:28:06	586.499	00:26:15	997.507	00:30:41	1094.18	00:30:47	757.462	00:26:40	1184.75	00:27:08	992.367	00:28:07	717.604	00:29:24	945.164
00:27:57	877.025	00:25:38	969.784	00:26:30	772.97	00:26:00	504.073	00:24:38	759.733	00:29:29	511.638	00:27:05	542.026	00:25:05	759.984	00:26:44	1000.53	00:25:45	815.281	00:23:42	696.482	00:27:57	877.025	00:26:37	719.313	00:29:58	851.617	00:28:08	810.766	00:26:16	1071.31	00:30:42	1158.82	00:30:50	525.793	00:26:41	1342.55	00:27:10	1277.3	00:28:09	677.462	00:29:27	806.382
00:27:59	1001.86	00:25:40	1028.79	00:26:31	719.681	00:26:02	494.489	00:24:39	756.567	00:29:32	625.343	00:27:07	625.919	00:25:08	558.361	00:26:45	762.075	00:25:46	825.368	00:23:43	800.85	00:27:59	1001.86	00:26:38	675.432	00:30:01	739.808	00:28:10	607.611	00:26:18	1043.24	00:30:43	1051.16	00:30:52	429.321	00:26:43	1081.42	00:27:11	895.259	00:28:11	775.322	00:29:29	752.695
00:28:00	872.046	00:25:42	1063.16	00:26:33	872.359	00:26:04	512.011	00:24:40	721.597	00:29:34	691.43	00:27:09	543.85	00:25:09	749.674	00:26:47	824.06	00:25:48	1016.05	00:23:44	829.676	00:28:00	872.046	00:26:39	660.352	00:30:03	755.448	00:28:12	753.403	00:26:20	917.634	00:30:45	1076.6	00:30:54	716.12	00:26:44	1006.22	00:27:12	954.087	00:28:13	529.303	00:29:31	708.898
00:28:02	883.234	00:25:44	998.316	00:26:35	743.818	00:26:05	487.058	00:24:41	736.77	00:29:37	641.076	00:27:11	931.64	00:25:10	877.521	00:26:50	814.847	00:25:49	877.536	00:23:48	803.842	00:28:02	883.234	00:26:42	774.157	00:30:05	510.689	00:28:13	780.296	00:26:21	1157.66	00:30:46	952.958	00:30:56	671.467	00:26:46	1085.46	00:27:14	857.985	00:28:15	965.337	00:29:33	806.527
00:28:03	905.538	00:25:47	868.26	00:26:37	744.363	00:26:07	397.822	00:24:42	802.939	00:29:49	521.706	00:27:13	926.113	00:25:11	782.73	00:26:52	900.571	00:25:51	830.696	00:23:49	710.115	00:28:03	905.538	00:26:44	566.596	00:30:08	792.044	00:28:15	712.278	00:26:22	1117.59	00:30:47	948.502	00:30:57	721.614	00:26:47	1097.77	00:27:16	1082.51	00:28:16	899.602	00:29:35	874.265
00:28:05	834.043	00:25:49	842.987	00:26:39	686.136	00:26:09	311.807	00:24:52	717.393	00:29:52	422.035	00:27:15	682.261	00:25:13	697.86	00:26:54	808.906	00:25:53	797.355	00:23:51	767.295	00:28:05	834.043	00:26:46	822.996	00:30:10	677.817	00:28:16	876.113	00:26:24	945.403	00:30:49	893.462	00:30:59	636.327	00:26:48	1075.49	00:27:18	999.348	00:28:18	821.49	00:29:38	1026.63
00:28:07	810.73	00:25:51	1073.84	00:26:41	688.051	00:26:11	425.954	00:24:54	752.949	00:29:54	626.793	00:27:17	844.526	00:25:14	536.417	00:26:55	912.311	00:25:54	787.789	00:23:53	1004.23	00:28:07	810.73	00:26:48	865.061	00:30:13	558.586	00:28:18	704.596	00:26:25	1144.79	00:30:50	991.439	00:31:01	546.154	00:26:50	1032.28	00:27:19	918.614	00:28:21	679.437	00:29:40	834.844
00:28:09	777.435	00:25:52	884.698	00:26:43	625.526	00:26:13	374.037	00:24:55	711.322	00:29:57	464.197	00:27:18	709.373	00:25:16	595.256	00:26:56	881.4	00:25:56	861.941	00:23:54	897.422	00:28:09	777.435	00:26:49	959.977	00:30:15	716.897	00:28:19	748.529	00:26:26	1085.57	00:30:52	1078.14	00:31:02	613.641	00:26:51	1012.46	00:27:20	1067.65	00:28:23	880.683	00:29:42	570.468
00:28:10	780.68	00:25:54	1170.41	00:26:45	558.718	00:26:15	491.13	00:24:57	737.718	00:29:59	511.474	00:27:20	658.383	00:25:18	534.159	00:26:58	785.807	00:25:57	869.297	00:23:55	1179	00:28:10	780.68	00:26:51	1037.47	00:30:18	572.109	00:28:21	640.527	00:26:27	1090.72	00:30:53	998.534	00:31:04	693.719	00:26:53	1086.89	00:27:22	917.717	00:28:25	767.477	00:29:44	697.386
00:28:12	583.14	00:25:56	1273.53	00:26:47	603.122	00:26:16	447.99	00:24:58	729.738	00:30:00	571.534	00:27:22	711.287	00:25:19	668.77	00:27:00	799.14	00:25:59	920.547	00:23:56	881.835	00:28:12	583.14	00:26:52	846.974	00:30:20	733.568	00:28:22	789.022	00:26:30	956.603	00:30:54	684.65	00:31:06	629.556	00:26:54	1000.09	00:27:25	844.524	00:28:27	735.959	00:30:00	473.851
00:28:16	961.929	00:25:57	929.251	00:26:49	630.587	00:26:18	405.539	00:24:59	724.452	00:30:03	675.144	00:27:24	660.667	00:25:20	1091.1	00:27:02	590.81	00:26:00	804.165	00:23:58	806.581	00:28:16	961.929	00:26:55	774.919	00:30:22	849.352	00:28:24	927.92	00:26:31	1042.1	00:30:56	1290.5	00:31:08	648.111	00:26:55	1044.91	00:27:26	1065.68	00:28:29	521.607	00:30:03	870.836
00:28:18	832.195	00:25:59	980.264	00:26:51	662.697	00:26:20	347.47	00:25:01	695.461	00:30:05	516.303	00:27:25	846.814	00:25:21	936.401	00:27:04	768.935	00:26:02	813.085	00:23:59	768.653	00:28:18	932.195	00:26:56	880.998	00:30:24	1075.98	00:28:25	865.761	00:26:32	969.778	00:30:57	1117.89	00:31:09	687.965	00:26:57	948.483	00:27:27	828.932	00:28:31	931.736	00:30:06	848.367
00:28:20	727.417	00:26:01	850.757	00:26:54	577.031	00:26:23	361.983	00:25:02	740.615	00:30:08	528.529	00:27:27	853.367	00:25:23	982.317	00:27:05	849.381	00:26:03	896.179	00:24:01	795.549	00:28:20	727.417	00:26:57	914.396	00:30:26	833.055	00:28:27	733.92	00:26:33	1187.14	00:31:00	1018.4	00:31:11	672.673	00:26:59	674.708	00:27:28	968.905	00:28:33	626.571	00:30:08	676.874
00:28:22	706.379	00:26:03	852.62	00:26:56	586.812	00:26:25	452.643	00:25:03	672.868	00:30:10	819.659	00:27:28	781.426	00:25:24	837.061	00:27:07	871.503	00:26:05	895.443	00:24:03	912.267	00:28:22	706.379	00:26:58	885.511	00:30:28	848.225	00:28:29	662.079	00:26:36	950.813	00:31:01	1060.57	00:31:12	676.357	00:27:01	760.904	00:27:30	708.982	00:28:35	753.729	00:30:10	1168.29
00:28:23	761.896	00:26:06	709.616	00:26:58	811.199	00:26:27	370.638	00:25:04	691.69	00:30:12	580.421	00:27:30	652.426	00:25:25	937.636	00:27:09	828.9	00:26:06	989.2	00:24:05	747.682	00:28:23	761.896	00:27:00	721.627	00:30:32	730.528	00:28:31	563.583	00:26:37	1028.74	00:31:03	882.989	00:31:14	626.47	00:27:02	1232.7	00:27:32	1068.18	00:28:37	552.125	00:30:12	873.17
00:28:26	779.158	00:26:09	902.907	00:27:00	982.224	00:26:28	391.735	00:25:07	619.391	00:30:15	732.024	00:27:32	716.105	00:25:27	673.762	00:27:11	726.752	00:26:08	1000.33	00:24:07	564.124	00:28:26	779.158	00:27:01	818.991	00:30:33	793.933	00:28:32	665.897	00:26:38	1005.96	00:31:07	1099.89	00:31:16	641	00:27:04	1133.53	00:27:33	922.398	00:28:40	512.023	00:30:14	890.138
00:28:28	789.46	00:26:11	808.663	00:27:02	907.275	00:26:30	352.965	00:25:08	651.006	00:30:18	774.939	00:27:34	637.801	00:25:28	1029.06	00:27:12	828.347	00:26:09	725.401	00:24:08	842.316	00:28:28	789.46	00:27:03	739.749	00:30:35	822.456	00:28:34	624.058	00:26:39	1082.93	00:31:09	740.163	00:31:18	619.525	00:27:06	902.985	00:27:35	905.229	00:28:42	669.336	00:30:16	713.513
00:28:29	859.235	00:26:13	976.487	00:27:04	1123.39	00:26:32	414.74	00:25:09	688.692	00:30:21	568.795	00:27:36	791.912	00:25:30	707.863	00:27:15	836.311	00:26:11	706.76	00:24:09	830.05	00:28:29	859.235	00:27:04	702.599	00:30:38	654.533	00:28:36	755.395	00:26:43	867.119	00:31:11	614.66	00:31:20	706.667	00:27:07	1346.27	00:27:36	1000.31	00:28:44	819.057	00:30:18	979.334
00:28:31	745.576	00:26:15	1104.36	00:27:05	1008.69	00:26:34	384.066	00:25:11	694.835	00:30:24	435.371	00:27:38	583.998	00:25:31	565.303	00:27:17	898.032	00:26:12	846.1	00:24:11	841.543	00:28:31	745.576	00:27:06	791.205	00:30:40	592.524	00:28:38	644.626	00:26:44	1146.33	00:31:13	1057.28	00:31:23	683.321	00:27:08	1132.75	00:27:37	1052.68	00:28:46	752.729	00:30:19	876.452
00:28:33	778.008	00:26:16	1103.78	00:27:07	1072.02	00:26:36	311.369	00:25:12	602.296	00:30:27	467.644	00:27:40	804.67	00:25:33	797.295	00:27:19	980.614	00:26:14	986.083	00:24:14	749.144	00:28:33	778.008	00:27:07	768.372	00:30:42	958.325	00:28:40	701.483	00:26:45	1017.26	00:31:15	1074.7	00:31:24	759.693	00:27:09	828.757	00:27:40	926.449	00:28:48	686.153	00:30:21	603.047
00:28:35	789.502	00:26:18	1211	00:27:08	1030.61	00:26:38	369.301	00:25:13	646.038	00:30:29	583.227	00:27:42	748.697	00:25:34	1085.54	00:27:21	777.521	00:26:16	1233.72	00:24:15	810.31	00:28:35	789.502	00:27:09	557.922	00:30:44	773.753	00:28:42	832.574	00:26:46	1143.26	00:31:17	975.538	00:31:26	598.373	00:27:12	874.619	00:27:41	916.285	00:28:50	613.689	00:30:23	1056.93
00:28:37	845.073	00:26:19	919.418	00:27:09	1197.51	00:26:39	384.205	00:25:14	698.1	00:30:32	477.905	00:27:45	795.063	00:25:35	1208.95	00:27:22	595.373	00:26:18	1095.76	00:24:17	969.812	00:28:37	845.073	00:27:11	816.829	00:30:46	525.341	00:28:43	609.556	00:26:48	914.772	00:31:18	1007.48	00:31:28	712.738	00:27:14	687.959	00:27:42	928.166	00:28:52	715.96	00:30:26	788.577
00:28:38	924.079	00:26:21	1269.63	00:27:11	898.516	00:26:41	424.371	00:25:15	693.658	00:30:35	470.865	00:27:48	678.685	00:25:36	1389.4	00:27:24	853.668	00:26:19	884.982	00:24:18	703.681	00:28:38	924.079	00:27:13	609.752	00:30:48	480.16	00:28:45	553.421	00:26:49	1087.94	00:31:21	801.229	00:31:30	592.202	00:27:15	1039.78	00:27:44	811.468	00:28:56	497.233	00:30:28	747.057
00:28:41	864.275	00:26:22	1031.23	00:27:12	616.972	00:26:43	454.599	00:25:18	626.534	00:30:37	567.095	00:27:50	720.12	00:25:37	1215.06	00:27:26	860.885	00:26:21	831.199	00:24:20	1092.76	00:28:41	864.275	00:27:14	843.2	00:30:50	945.564	00:28:47	674.146	00:26:51	959.37	00:31:23	853.855	00:31:32	614.662	00:27:16	1417.53	00:27:46	976.427	00:28:58	737.343	00:30:30	999.32
00:28:42	1032.28	00:26:24	979.625	00:27:14	591.879	00:26:45	481.183	00:25:20	793.4	00:30:40	474.887	00:27:52	806.406	00:25:38	949.358	00:27:27	926.308	00:26:24	849.028	00:24:21	819.638	00:28:42	1032.28	00:27:15	850.835	00:30:52	951.544	00:28:48	877.986	00:26:52	1150.95	00:31:24	1017.48	00:31:33	674.32	00:27:17	1703.99	00:27:47	931.614	00:28:59	778.258	00:30:33	735.142
00:28:44	1034.25	00:26:26	1000.84	00:27:16	640.46	00:26:46	480.957	00:25:21	687.18	00:30:42	533.739	00:27:54	794.5	00:25:39	1133.04	00:27:29	773.858	00:26:26	742.458	00:24:23	872.695	00:28:44	1034.25	00:27:16	838.397	00:30:53	952.703	00:28:50	647.844	00:26:54	1101.67	00:31:28	906.942	00:31:35	636.894	00:27:18	1302.59	00:27:49	1096.58	00:29:02	585.124	00:30:35	506.804
00:28:45	1031.27	00:26:27	1116.99	00:27:18	646.495	00:26:48	325.825	00:25:22	711.659	00:30:44	513.208	00:27:55	754.166	00:25:41	926.691	00:27:31	627.691	00:26:27	834.81	00:24:24	1063.98	00:28:45	1031.27	00:27:18	711.198	00:30:55	803.545	00:28:51	632.878	00:26:55	1161.61	00:31:30	652.931	00:31:37	666.661	00:27:20	901.024	00:27:51	979.031	00:29:04	853.505	00:30:38	870.995
00:28:47	766.13	00:26:29	985.993	00:27:20	506.205	00:26:50	394.248	00:25:24	812.483	00:30:46	553.95	00:27:57	909.509	00:25:42	871.97	00:27:33	754.718	00:26:29	853.859	00:24:25	1067.37	00:28:47	766.13	00:27:20	610.901	00:30:56	700.716	00:28:53	696.713	00:26:56	874.463	00:31:32	959.993	00:31:39	592.201	00:27:21	1077.35	00:27:53	979.344	00:29:07	607.735	00:30:40	716.66
00:28:49	874.895	00:26:31	1336.55	00:27:22	729.122	00:26:52	356.807	00:25:27	886.476	00:30:49	555.242	00:27:59	772.87	00:25:43	918.606	00:27:35	649.58	00:26:31	752.372	00:24:27	889.7	00:28:49	874.895	00:27:21	853.171	00:30:58	714.157	00:28:54	743.917	00:26:58	969.395	00:31:34	919.59	00:31:40	662.588	00:27:22	1167.45	00:27:54	1073.81	00:29:09	673.459	00:30:42	626.045
00:28:51	856.473	00:26:32	1087.93	00:27:24	528.276	00:26:54	519.629	00:25:28	762.179	00:30:51	619.334	00:28:01	617.317	00:25:45	683.503	00:27:37	741.708	00:26:32	782.176	00:24:28	956.043	00:28:51	856.473	00:27:23	745.852	00:31:00	657.875	00:28:56	669.246	00:26:59	947.243	00:31:35	1210.75	00:31:42	572.719	00:27:23	1078.74	00:27:55	898.772	00:29:11	577.113	00:30:45	690.778
00:28:53	691.433	00:26:34	1134.89	00:27:26	880.856	00:26:55	455.698	00:25:30	678.73	00:30:54	459.157	00:28:03	678.643	00:25:47	527.231	00:27:39	659.564	00:26:34	1019.39	00:24:31	722.808	00:28:53	691.433	00:27:24	829.175	00:31:02	526.416	00:28:58	687.995	00:27:01	852.869	00:31:36	1082.34	00:31:44	569.406	00:27:25	1128.27	00:27:57	1017.51	00:29:14	516.374	00:30:47	508.284
00:28:54	894.113	00:26:35	1114.32	00:27:27	648.877	00:26:57	348.987	00:25:33	690.877	00:30:56	475.018	00:28:05	768.545	00:25:48	706.665	00:27:41	744.771	00:26:36	709.577	00:24:32	891.194	00:28:54	894.113	00:27:26	803.59	00:31:04	647.37	00:29:00	481.704	00:27:04	950.312	00:31:38	1116.92	00:31:46	678.594	00:27:26	1331.79	00:27:59	779.885	00:29:16	585.882	00:30:50	617.19
00:28:56	1065.35	00:26:37	917.348	00:27:29	980.896	00:26:59	498.541	00:25:34	686.902	00:30:58	550.472	00:28:07	871.567	00:25:50	616.424	00:27:42	1403.93	00:26:38	595.372	00:24:33	992.738	00:28:56	1065.35	00:27:27	835.39	00:31:06	742.195	00:29:02	745.282	00:27:05	1071.48	00:31:39	1152.97	00:31:48	637.17	00:27:27	1241.47	00:28:01	828.074	00:29:18	575.767	00:30:52	504.012
00:28:58	1143.27	00:26:38	989.563	00:27:30	813.784	00:27:01	369.873	00:25:36	705.394	00:31:00	460.016	00:28:08	766.784	00:25:51	778.355	00:27:44	991.927	00:26:40	876.677	00:24:35	910.218	00:28:58	1143.27	00:27:28	807.142	00:31:07	768.322	00:29:04	831.529	00:27:06	961.808	00:31:41	915.55	00:31:50	520.922	00:27:28	1193.84	00:28:02	1072.13	00:29:21	557.373	00:30:55	627.995
00:29:00	1011.94	00:26:42	926.919	00:27:31	717.865	00:27:03	350.187	00:25:37	770.324	00:31:02	569.056	00:28:10	613.535	00:25:52	954.782	00:27:45	1186.43	00:26:42	881.665	00:24:36	868.193	00:29:00	1011.94	00:27:30	716.574	00:31:09	556.87	00:29:05	776.98	00:27:07	1032.18	00:31:43	947.808	00:31:52	546.748	00:27:29	958.077	00:28:04	1011.28	00:29:23	529.69	00:30:57	641.671
00:29:02	864.319	00:26:43	1043.43	00:27:33	613.934	00:27:04	390.215	00:25:39	780.524	00:31:06	613.801	00:28:13	642.744	00:25:53	810.041	00:27:46	909.05	00:26:43	799.11	00:24:37	931.507	00:29:02	864.319	00:27:31	511.963	00:31:11	652.314	00:29:07	585.285	00:27:08	1019.83	00:31:45	872.017	00:31:54	592.752	00:27:31	1009.86	00:28:06	842.793	00:29:25	847.673	00:30:59	742.006
00:29:03	970.928	00:26:45	777.204	00:27:35	785.613	00:27:06	364.517	00:25:41	762.771	00:31:08	690.868	00:28:14	602.147	00:25:55	885.97	00:27:48	614.51	00:26:45	992.316	00:24:39	843.289	00:29:03	970.928	00:27:33	493.272	00:31:13	1123.84	00:29:09	767.064	00:27:10	872.135	00:31:46	962.217	00:31:55	611.339	00:27:33	856.296	00:28:07	1175.11	00:29:27	780.125	00:31:02	776.7
00:29:05	706.371	00:26:47	1414.09	00:27:36	841.843	00:27:08	453.317	00:25:43	990.159	00:31:10	596.732	00:28:16	701.029	00:25:56	899.112	00:27:50	474.624	00:26:46	982.329	00:24:40	743.654	00:29:05	706.371	00:27:34	449.039	00:31:15	894.145	00:29:10	990.525	00:27:12	1070.09	00:31:51	791.146	00:31:57	564.409	00:27:35	1262.34	00:28:09	966.744	00:29:29	662.204	00:31:04	520.724
00:29:07	978.29	00:26:49	981.043	00:27:38	795.312			00:25:44	743.165	00:31:13	458.963	00:28:18	577.672	00:25:58	1035.04	00:27:52	537.718	00:26:48	706.866	00:24:42	799.005	00:29:07	978.29	00:27:36	614.283	00:31:16	811.75	00:29:12	772.248	00:27:13	1005.06	00:31:53	899.793	00:31:59	645.87	00:27:36	1236.83	00:28:11	1053.7	00:29:32	446.562	00:31:06	497.91
00:29:08	920.246	00:26:50	895.073	00:27:40	672.247			00:25:46	760.362	00:31:16	410.447	00:28:24	600.784	00:25:59	1175.86	00:27:55	533.372	00:26:49	763.43	00:24:43	947.705	00:29:08	920.246	00:27:37	762.574	00:31:18	856.629	00:29:14	730.741	00:27:14	890.447	00:31:55	825.037	00:32:01	512.031	00:27:37	1032.79	00:28:12	999.689	00:29:34	774.672	00:31:09	504.515
00:29:10	965.008	00:26:52	1022.24	00:27:42	589.946			00:25:47	668.467	00:31:18	398.697	00:28:26	589.405	00:26:00	1060.76	00:27:57	770.546	00:26:51	932.769	00:24:54	681.219	00:29:10	965.008	00:27:38	795.554	00:31:20	848.198	00:29:15	659.608	00:27:15	1017.68	00:31:57	928.266	00:32:03	578.458	00:27:39	894.569	00:28:14	1175.15	00:29:36	677.633	00:31:11	537.068
00:29:12	751.916	00:26:54	787.138	00:27:44	590.219			00:25:48	716.038	00:31:22	401.093	00:28:29	559.334	00:26:01	869.273	00:27:58	813.616	00:26:53	691.288	00:24:55	1025.8	00:29:12	751.916	00:27:41	865.278	00:31:21	638.06	00:29:17	695.521	00:27:16	1052.52	00:31:58	866.673	00:32:04	650.545	00:27:41	1047	00:28:15	835.294	00:29:38	737.742	00:31:13	579.151
00:29:14	726.482	00:26:55	957.057	00:27:46	507.547			00:25:50	670.982	00:31:25	494.71	00:28:32	374.479	00:26:02	983.329	00:28:00	803.977	00:26:55	884.673	00:24:57	770.574	00:29:14	726.482	00:27:42	622.099	00:31:21	433.679	00:29:19	644.937	00:27:18	863.226	00:32:01	733.312	00:32:06	538.915	00:27:42	1667.47	00:28:16	1087.54	00:29:40	709.861	00:31:16	488.973
00:29:15	812.108	00:26:57	657.053	00:27:48	592.226			00:25:52	748.925	00:31:28	412.726	00:28:34	277.069	00:26:03	753.649	00:28:02	875.508	00:26:59	825.895	00:24:58	857.591	00:29:15	812.108	00:27:44	643.125	00:31:22	732.213	00:29:20	783.121	00:27:19	1092.45	00:32:03	620.89	00:32:08	736.277	00:27:44	1183.2	00:28:18	819.242	00:29:51	642.41	00:31:18	483.863
00:29:17	763.312	00:26:59	747.129	00:27:50	774.428			00:25:53	764.066	00:31:30	522.057	00:28:37	440.423	00:26:04	949.674	00:28:04	875.711	00:27:00	737.15	00:25:00	756.75	00:29:17	763.312	00:27:45	638.608	00:31:26	696.024	00:29:22	732.395	00:27:20	1061.86	00:32:04	911.417	00:32:10	814.666	00:27:45	1136.73	00:28:19	1113.42	00:29:54	512.052	00:31:21	705.964
00:29:19	825.753	00:27:01	883.22	00:27:52	705.556			00:25:55	724.793	00:31:33	652.076	00:28:39	515.375	00:26:06	1162.64	00:28:06	874.646	00:27:02	633.693	00:25:03	705.002	00:29:19	825.753	00:27:46	669.589	00:31:28	1016.53	00:29:24	586.763	00:27:22	917.887	00:32:06	899.277	00:32:12	698.468	00:27:46	1555.33	00:28:22	915.523	00:29:56	804.399	00:31:23	568.367
00:29:21	789.11	00:27:03	881.686	00:27:54	678.627			00:25:56	704.698	00:31:35	572.956	00:28:41	509.894	00:26:07	1094.04	00:28:07	813.667	00:27:04	839.689	00:25:04	976.293	00:29:21	789.11	00:27:48	672.293	00:31:30	861.868	00:29:25	731.969	00:27:23	1090.34	00:32:08	1087.24	00:32:14	536.731	00:27:47	1308.57	00:28:23	1066.36	00:29:57	704.351	00:31:25	598.504
00:29:23	737.236	00:27:05	872.333	00:27:56	667.251			00:25:59	706.348	00:31:37	556.313	00:28:43	644.022	00:26:08	1051.24	00:28:09	710.12	00:27:06	851.95	00:25:05	913.344	00:29:23	737.236	00:27:49	707.783	00:31:32	715.614	00:29:28	495.025	00:27:24	1164.58	00:32:11	949.48	00:32:18	840.173	00:27:49	1016.85	00:28:25	877.161	00:29:59	709.278	00:31:27	598.075
00:29:25	753.753	00:27:07	801.438	00:27:58	613.315			00:26:01	688.393	00:31:40	479.513	00:28:45	520.047	00:26:09	844.113	00:28:11	938.083	00:27:08	748.744	00:25:07	709.412	00:29:25	753.753	00:27:51	565.05	00:31:34	748.281	00:29:29	718.423	00:27:25	926.226	00:32:13	765.244	00:32:21	597.185	00:27:50	1247.12	00:28:26	1056.95	00:30:01	737.488	00:31:29	732.538
00:29:27	811.443	00:27:10	785.464	00:28:00	593.208			00:26:02	677.839	00:31:42	376.533	00:28:48	546.882	00:26:10	756.018	00:28:14	831.689	00:27:09	788.785	00:25:08	934.345	00:29:27	811.443	00:27:52	720.1	00:31:36	798.366	00:29:31	686.769	00:27:26	1027.04	00:32:15	664.273	00:32:25	668.113	00:27:51	1289.93	00:28:28	1016.95	00:30:03	597.2	00:31:31	688.559
00:29:30	1002.51	00:27:13	779.05	00:28:02	531.884			00:26:04	619.558	00:31:45	575.725	00:28:50	766.564	00:26:12	703.23	00:28:15	814.924	00:27:11	771.914	00:25:09	1336.71	00:29:30	1002.51	00:27:54	625.279	00:31:37	799.171	00:29:33	535.975	00:27:28	845.917	00:32:16	890.514	00:32:30	558.346	00:27:53	1253.27	00:28:29	960.94	00:30:05	775.814	00:31:34	1033.64
00:29:32	691.385	00:27:15	911.69	00:28:04	570.075			00:26:05	683.342	00:31:47	416.288	00:28:52	638.42	00:26:14	1111.49	00:28:17	906.039	00:27:13	937.756	00:25:10	1061.17	00:29:32	691.385	00:27:56	511.615	00:31:39	708.946	00:29:35	484.241	00:27:29	864.436	00:32:18	947.189	00:32:36	444.917	00:27:54	1197.56	00:28:30	1173.68	00:30:07	569.048	00:31:36	872.431
00:29:34	549.828	00:27:16	902.36	00:28:06	570.04			00:26:06	699.506	00:31:52	426.571	00:28:54	544.589	00:26:15	795.275	00:28:19	673.078	00:27:15	728.504	00:25:12	990.171	00:29:34	549.828	00:27:59	396.287	00:31:41	748.325	00:29:37	629.907	00:27:30	1077.41	00:32:20	942.085	00:32:40	445.732	00:27:56	1332.97	00:28:32	941.766	00:30:09	755.963	00:31:38	699.782
00:29:36	634.782	00:27:18	934.037	00:28:08	615.066			00:26:08	684.027	00:31:54	531.45	00:28:56	730.337	00:26:17	889.224	00:28:20	659.608	00:27:17	809.701	00:25:13	884.843	00:29:36	634.782	00:28:01	702.316	00:31:42	769.049	00:29:38	931.173	00:27:32	941.623	00:32:22	944.703	00:32:45	637.035	00:27:57	1787.53	00:28:34	1081.91	00:30:11	888.411	00:31:40	595.132
00:29:37	726.707	00:27:20	722.111	00:28:10	798.599			00:26:09	622.043	00:31:57	577.168	00:28:58	665.3	00:26:18	1041.68	00:28:22	635.457	00:27:18	1021.13	00:25:16	813.145	00:29:37	726.707	00:28:02	676.151	00:31:44	643.645	00:29:40	776.961	00:27:33	991.03	00:32:24	996.671	00:32:48	507.158	00:27:58	1347.44	00:28:35	1021.05	00:30:13	844.926	00:31:44	917.205
00:29:48	679.342	00:27:21	907.491	00:28:12	842.219			00:26:11	690.726	00:32:00	469.049	00:29:00	662.195	00:26:19	1189.48	00:28:25	654.415	00:27:20	1048.6	00:25:18	620.127	00:29:48	679.342	00:28:04	652.457	00:31:46	905.025	00:29:42	660.809	00:27:34	1000.04	00:32:25	957.414	00:32:52	596.184	00:27:59	1433.18	00:28:36	965.525	00:30:15	628.031	00:31:46	730.297
00:29:50	678.503	00:27:23	731.917	00:28:14	637.477			00:26:13	515.748	00:32:02	559.577	00:29:02	472.009	00:26:20	896.29	00:28:27	507.004	00:27:21	946.3	00:25:19	810.732	00:29:50	678.503	00:28:06	738.654	00:31:48	957.833	00:29:44	519.376	00:27:36	872.456	00:32:27	878.944	00:32:55	419.227	00:28:00	1496.17	00:28:38	1094.39	00:30:17	607.139	00:31:48	902.927
00:29:52	655.687	00:27:25	787.037	00:28:16	788.852			00:26:15	614.406	00:32:06	579.614	00:29:05	399.19	00:26:22	671.134	00:28:29	692.218	00:27:23	1005.08	00:25:22	573.619	00:29:52	655.687	00:28:08	701.844	00:31:49	824.754	00:29:45	601.094	00:27:37	1089.82	00:32:31	959.3	00:32:56	770.334	00:28:02	1303.63	00:28:39	1042.48	00:30:20	524.741	00:31:50	628.18
00:29:54	717.389	00:27:27	746.67	00:28:18	772.684			00:26:16	699.215	00:32:09	540.037	00:29:08	504.765	00:26:23	844.716	00:28:31	1030.03	00:27:24	859.7	00:25:23	983.877	00:29:54	717.389	00:28:09	586.383	00:31:51	724.367	00:29:47	578.815	00:27:39	901.611	00:32:33	813.168	00:32:59	716.106	00:28:03	1420.05	00:28:40	957.587	00:30:22	808.76	00:31:53	709.028
00:29:56	652.77	00:27:29	738.274	00:28:20	610.023			00:26:18	670.156	00:32:12	481.698	00:29:10	526.409	00:26:25	621.757	00:28:33	933.427	00:27:26	756.155	00:25:25	993.927	00:29:56	652.77	00:28:11	521.22	00:31:53	583.092	00:29:49	523.475	00:27:40	1094.05	00:32:35	949.257	00:33:01	708.317	00:28:04	1213.19	00:28:42	857.401	00:30:24	793.527	00:31:56	728.426
00:29:58	675.34	00:27:32	517.539	00:28:22	565.664			00:26:19	710.479	00:32:15	598.394	00:29:12	410.098	00:26:27	594.778	00:28:34	888.905	00:27:28	1033.53	00:25:27	906.97	00:29:58	675.34	00:28:12	512.603	00:31:55	605.004	00:29:51	596.176	00:27:41	1040.86	00:32:37	870.519	00:33:03	564.53	00:28:05	1202.08	00:28:43	1162.45	00:30:26	536.698	00:31:58	643.02
00:30:00	618.867	00:27:34	727.206	00:28:24	588.641			00:26:20	705.263	00:32:18	550.339	00:29:14	588.678	00:26:30	517.235	00:28:36	1014.38	00:27:31	803.612	00:25:28	930.188	00:30:00	618.867	00:28:14	570.921	00:31:58	479.616	00:29:53	464.583	00:27:42	970.823	00:32:38	857.303	00:33:04	580.714	00:28:06	914.72	00:28:44	921.175	00:30:28	670.525	00:32:01	820.332
00:30:02	660.83	00:27:36	1007.59	00:28:26	814.499			00:26:24	503.554	00:32:21	504.291	00:29:17	471.281	00:26:31	892.174	00:28:39	1012.99	00:27:33	605.006	00:25:30	908.857	00:30:02	660.83	00:28:15	663.668	00:31:59	685.867	00:29:55	696.161	00:27:43	808.808	00:32:40	727.512	00:33:06	711.767	00:28:08	822.313	00:28:47	1055.36	00:30:30	655.123	00:32:03	677.13
00:30:03	676.921	00:27:38	810.316	00:28:27	638.796			00:26:25	715.58	00:32:23	458.713	00:29:19	473.916	00:26:32	846.838	00:28:42	842.361	00:27:35	830.099	00:25:31	1034.82	00:30:03	676.921	00:28:17	611.481	00:32:01	636.141	00:29:57	703.098	00:27:44	1068.06	00:32:43	768.923	00:33:08	535.439	00:28:10	671.878	00:28:48	999.11	00:30:32	665.293	00:32:05	581.725
00:30:05	694.774	00:27:40	775.246	00:28:29	969.664			00:26:26	704.263	00:32:26	489.758	00:29:21	580.392	00:26:33	1401.78	00:28:44	1179.78	00:27:37	899.36	00:25:32	1014.83	00:30:05	694.774	00:28:19	725.861	00:32:03	681.778	00:29:58	651.667	00:27:45	1094.45	00:32:44	896.598	00:33:10	705.467	00:28:11	807.062	00:28:50	1198.47	00:30:34	642.414	00:32:08	528.841
00:30:07	697.267	00:27:41	1041.91	00:28:30	1009.49			00:26:28	734.949	00:32:28	427.318	00:29:24	398.77	00:26:34	1295.99	00:28:45	1076.5	00:27:39	759.233	00:25:34	1061.14	00:30:07	697.267	00:28:21	605.233	00:32:04	657.404	00:30:00	627.594	00:27:47	847.356	00:32:46	1041.56	00:33:12	600.202	00:28:13	1124.25	00:28:52	1228.58	00:30:36	668.227	00:32:10	569.618
00:30:09	688.778	00:27:43	914.848	00:28:32	713.796			00:26:29	729.67	00:32:31	474.107	00:29:26	456.734	00:26:36	1124.92	00:28:48	942.991	00:27:40	709.239	00:25:35	1032.23	00:30:09	688.778	00:28:23	612.184	00:32:06	632.516	00:30:02	612.383	00:27:49	571.398	00:32:48	930.517	00:33:14	516.81	00:28:14	1305.53	00:28:53	1008.72	00:30:38	769.107	00:32:13	597.315
00:30:11	708.346	00:27:45	802.061	00:28:34	658.15			00:26:31	681.449	00:32:34	471.387	00:29:28	418.396	00:26:37	1138.17	00:28:49	930.479	00:27:42	993.879	00:25:36	974.737	00:30:11	708.346	00:28:25	741.467	00:32:08	645.734	00:30:03	971.961	00:27:50	874.945	00:32:50	881.204	00:33:16	562.263	00:28:15	1331.06	00:28:55	1076.39	00:30:40	753.577	00:32:15	608.209
00:30:14	906.68	00:27:47	863.176	00:28:36	513.165			00:26:32	725.884	00:32:36	451.891	00:29:31	527.297	00:26:38	1068.68	00:28:52	938.78	00:27:44	859.38	00:25:38	879.169	00:30:14	806.68	00:28:26	762.904	00:32:10	540.107	00:30:05	834.695	00:27:51	1136.57	00:32:51	973.592	00:33:18	549.384	00:28:17	1369.74	00:28:57	944.654	00:30:43	634.721	00:32:17	634.356
00:30:16	851.632	00:27:49	881.843	00:28:38	635.54			00:26:34	680.753	00:32:38	398.439	00:29:33	539.118	00:26:39	1001.46	00:28:54	758.255	00:27:45	1099.77	00:25:39	853.689	00:30:16	651.632	00:28:27	695.373	00:32:11	513.64	00:30:07	720.592	00:27:53	887.449	00:32:54	1112.26	00:33:21	448.283	00:28:18	1285.86	00:28:58	1197.85	00:30:46	545.991	00:32:19	638.814
00:30:18	741.399	00:27:50	1030.46	00:28:42	496.952			00:26:36	578.268	00:32:39	407.625	00:29:35	633.608	00:26:40	873.991	00:28:56	1053.77	00:27:47	775.745	00:25:42	734.088	00:30:18	641.399	00:28:29	748.833	00:32:13	583.161	00:30:10	864.698	00:27:54	1062.05	00:32:56	809.297	00:33:23	567.39	00:28:19	1093.22	00:29:00	1085.19	00:30:48	847.712	00:32:22	729.241
00:30:21	699.354	00:27:53	1201.68	00:28:44	647.956			00:26:38	702.413			00:29:38	464.866	00:26:42	625.39	00:28:58	763.139	00:27:49	844.437	00:25:43	880.823	00:30:21	699.354	00:28:30	769.75	00:32:14	664.877	00:30:11	711.233	00:27:56	841.13	00:32:59	775.714	00:33:25	604.07	00:28:20	1197.25	00:29:01	1177.59	00:30:50	621.643	00:32:24	903.585
00:30:23	731.466	00:27:56	873.409	00:28:46	778.721			00:26:39	742.102			00:29:40	563.928	00:26:43	726.922	00:29:00	657.167	00:27:51	633.116	00:25:44	919.572	00:30:23	731.466	00:28:32	753.323	00:32:16	565.821	00:30:13	713.828	00:27:57	1044.29	00:33:02	731.518	00:33:28	534.043	00:28:22	1125.84	00:29:04	936.33	00:30:52	581.937	00:32:25	704.14
00:30:25	631.427	00:27:58	582.663	00:28:48	627.123			00:26:41	740.67			00:29:43	511.453	00:26:44	836.646	00:29:02	558.932	00:27:53	687.362	00:25:46	819.199	00:30:25	631.427	00:28:33	639.169	00:32:18	653.071	00:30:14	670.517	00:27:58	984.508	00:33:04	718.742	00:33:31	727.413	00:28:23	1111.5	00:29:05	1013.57	00:30:54	648.1	00:32:28	941.33
00:30:27	725.683	00:28:00	803.975	00:28:50	592.395			00:26:43	697.531			00:29:45	533.941	00:26:45	972.127	00:29:04	839.256	00:27:54	813.125	00:25:47	852.067	00:30:27	725.683	00:28:35	734.17	00:32:19	659.172	00:30:17	703.786	00:27:59	921.792	00:33:06	773.013	00:33:33	697.935	00:28:24	1135.77	00:29:07	1047.02	00:30:56	513.711	00:32:30	752.004
00:30:29	727.374	00:28:02	951.902	00:28:52	858.812			00:26:44	741.387			00:29:58	556.11	00:26:47	709.037	00:29:05	1112.25	00:27:57	720.43	00:25:49	830.896	00:30:29	727.374	00:28:36	746.239	00:32:21	558.722	00:30:18	684.467	00:28:01	855.715	00:33:08	947.528	00:33:36	562.262	00:28:25	1110.32	00:29:08	1163	00:30:59	840.459	00:32:33	601.13
00:30:32	805.764	00:28:03	695.199	00:28:54	775.491			00:26:46	762.55			00:30:00	529.61	00:26:48	1308.69	00:29:07	1014.54	00:27:58	578.09	00:25:50	908.371	00:30:32	805.764	00:28:38	717.678	00:32:23	587.271	00:30:20	821.808	00:28:02	868.234	00:33:09	928.491	00:33:39	469.908	00:28:27	1195.09	00:29:10	1015.14	00:31:00	718.277	00:32:35	664.147
00:30:34	715.032	00:28:05	934.228	00:28:56	637.975			00:26:49	516.77			00:30:02	547.758	00:26:49	1108.99	00:29:09	962.276	00:28:00	786.177	00:25:51	766.135	00:30:34	715.032	00:28:39	664.584	00:32:26	665.81	00:30:21	737.148	00:28:03	874.917	00:33:11	864.013	00:33:41	584.983	00:28:28	1104.09	00:29:11	901.907	00:31:03	590.093	00:32:37	647.067
00:30:36	775.509	00:28:06	945.974	00:28:58	717.369			00:26:50	635.43			00:30:05	483.763	00:26:50	973.964	00:29:11	1061.91	00:28:01	801.388	00:25:53	774.405	00:30:36	775.509	00:28:41	715.378	00:32:28	611.221	00:30:23	668.461	00:28:04	704.697	00:33:12	941.634	00:33:44	718.047	00:28:29	1155.24	00:29:12	1157.57	00:31:05	565.657	00:32:41	559.262
00:30:37	751.797	00:28:09	827.552	00:29:00	803.837			00:26:52	589.363			00:30:07	373.142	00:26:52	947.237	00:29:12	1013.26	00:28:03	807.501	00:25:54	787.3	00:30:37	751.797	00:28:44	720.656	00:32:30	664.422	00:30:25	589.561	00:28:06	900.991	00:33:14	921.548	00:33:48	572.805	00:28:30	1163.07	00:29:14	993.018	00:31:06	695.731	00:32:43	439.656
00:30:39	793.183	00:28:12	889.343	00:29:02	813.514			00:26:53	597.355			00:30:10	387.25	00:26:54	723.21	00:29:14	909.875	00:28:04	1002.72	00:25:56	719.479	00:30:39	793.183	00:28:46	597.806	00:32:31	591.729	00:30:26	618.204	00:28:07	946.743	00:33:15	945.675	00:33:52	435.707	00:28:32	1024	00:29:16	1033.23	00:31:08	703.968	00:32:46	463.965
00:30:41	784.352	00:28:13	958.832	00:29:06	975.452			00:26:54	669.736			00:30:12	477.777	00:26:55	1279.54	00:29:16	908.746	00:28:06	716.736	00:25:58	642.059	00:30:41	784.352	00:28:47	672.064	00:32:33	648.703	00:30:28	844.62	00:28:09	935.24	00:33:17	948.296	00:33:54	504.532	00:28:33	1188.99	00:29:18	953.08	00:31:11	668.513	00:32:49	464.31
00:30:43	805.684	00:28:15	837.042	00:29:08	738.909			00:26:56	693.324			00:30:15	455.656	00:26:57	1154.77	00:29:19	615.422	00:28:08	637.45	00:26:00	961.646	00:30:43	805.684	00:28:49	607.196	00:32:35	734.695	00:30:30	686.696	00:28:10	1009.8	00:33:19	930.151	00:33:56	552.172	00:28:34	1320.31	00:29:20	1002.24	00:31:13	640.842	00:32:51	500.935
00:30:45	736.23	00:28:17	738.047	00:29:10	516.616			00:26:58	667.118			00:30:17	447.506	00:26:58	1230.35	00:29:20	1103.05	00:28:10	707.85	00:26:01	922.352	00:30:45	736.23	00:28:50	666.129	00:32:37	684.613	00:30:32	603.433	00:28:11	982.492	00:33:23	916.552	00:33:58	510.073	00:28:36	902.59	00:29:21	947.727	00:31:15	778.664	00:32:53	531.986
00:30:49	924.055	00:28:20	556.77	00:29:13	596.493			00:26:59	669.348			00:30:20	512.247	00:26:59	1032.08	00:29:22	899.464	00:28:11	770.288	00:26:02	651.776	00:30:49	924.055	00:28:51	570.088	00:32:39	577.187	00:30:34	693.005	00:28:13	953.312	00:33:25	795.415	00:34:00	777.006	00:28:37	823.584	00:29:23	1021.19	00:31:17	824.623	00:32:56	581.839
00:30:51	649.314	00:28:22	968.164	00:29:15	817.925			00:27:01	691.891			00:30:22	457.59	00:27:00	1035.22	00:29:23	903.192	00:28:13	564.488	00:26:04	898.231	00:30:51	649.314	00:28:53	605.877	00:32:41	582.311	00:30:36	780.38	00:28:14	1040.51	00:33:27	760.426	00:34:02	548.145	00:28:40	1364.04	00:29:25	1017.94	00:31:19	823.557	00:32:58	536.489
00:30:53	652.269	00:28:24	841.54	00:29:17	1129.56			00:27:02	613.515			00:30:25	460.384	00:27:02	949.824	00:29:25	758.348	00:28:15	888.216	00:26:05	733.838	00:30:53	652.269	00:28:54	661.611	00:32:42	767.553	00:30:38	799.855	00:28:16	806.65	00:33:28	894.065	00:34:04	577.828	00:28:41	1483.63	00:29:26	1169.18	00:31:21	647.163	00:33:00	595.715
00:30:55	627.907	00:28:25	924.12	00:29:29	819.717			00:27:04	594.09			00:30:27	563.331	00:27:03	1045.42	00:29:27	800.568	00:28:16	923.652	00:26:07	809.799	00:30:55	627.907	00:28:56	556.465	00:32:44	630.915	00:30:39	798.448	00:28:17	845.915	00:33:30	959.252	00:34:05	621.69	00:28:42	1332.68	00:29:28	955.832	00:31:23	646.358	00:33:03	624.16
00:30:58	608.339	00:28:27	937.38	00:29:31	1137.87			00:27:06	708.744			00:30:30	509.999	00:27:04	979.544	00:29:29	749.304	00:28:19	729.069	00:26:08	766.186	00:30:58	608.339	00:28:57	635.632	00:32:46	607.478	00:30:41	1031.89	00:28:19	936.633	00:33:32	915.084	00:34:07	547.509	00:28:43	1120.86	00:29:30	1104.25	00:31:26	543.625	00:33:05	577.204
00:31:00	633.203	00:28:29	858.064	00:29:33	862.253			00:27:08	765.9			00:30:32	503.056	00:27:06	904.253	00:29:30	946.041	00:28:21	645.74	00:26:09	789.225	00:31:00	633.203	00:28:58	657.673	00:32:48	779.771	00:30:43	702.252	00:28:20	1015.53	00:33:33	931.105	00:34:11	602.144	00:28:45	1196.27	00:29:32	1287.27	00:31:28	849.782	00:33:07	594.878
00:31:02	747.42	00:28:31	951.38	00:29:35	722.05			00:27:09	634.59			00:30:34	397.821	00:27:07	666.414	00:29:31	836.695	00:28:22	709.605	00:26:11	858.322	00:31:02	747.42	00:29:00	647.664	00:32:51	718.319	00:30:44	714.2	00:28:21	824.071	00:33:35	912.312	00:34:14	553.738	00:28:46	1068.4	00:29:34	1067.55	00:31:30	674.385	00:33:10	585.478
00:31:04	681.085	00:28:33	852.798	00:29:37	753.807			00:27:11	697.694			00:30:36	692.941	00:27:09	753.094	00:29:33	926.267	00:28:24	740.191	00:26:12	876.217	00:31:04	681.085	00:29:01	666.07	00:32:53	632.012	00:30:47	666.805	00:28:23	841.78	00:33:38	720.21	00:34:16	448.647	00:28:47	837.965	00:29:35	1098.12	00:31:32	595.065	00:33:12	537.673
00:31:06	692.818	00:28:35	997.307	00:29:39	795.059			00:27:12	478.526			00:30:39	622.72	00:27:10	808.622	00:29:35	837.659	00:28:26	815.118	00:26:14	1049.62	00:31:06	692.818	00:29:05	741.168	00:32:55	655.883	00:30:49	691.96	00:28:24	929.349	00:33:39	1248.53	00:34:18	448.471	00:28:49	1150.72	00:29:38	811.222	00:31:34	552.29	00:33:14	563.592
00:31:08	697.88	00:28:36	887.568	00:29:41	720.545			00:27:14	435.4			00:30:41	562.633	00:27:12	887.506	00:29:38	947.012	00:28:27	938.477	00:26:15	779.941	00:31:08	697.88	00:29:06	877.522	00:32:57	519.557	00:30:50	758.409	00:28:25	888.011	00:33:41	962.255	00:34:20	492.69	00:28:50	1465.26	00:29:39	891.038	00:31:36	640.402	00:33:17	616.754
00:31:09	742.151	00:28:38	616.592	00:29:43	1350.4			00:27:16	646.78			00:30:43	557.13	00:27:13	1017.63	00:29:40	840.886	00:28:29	784.335	00:26:18	590.755	00:31:09	742.151	00:29:08	733.244	00:33:00	555.648	00:30:52	754.636	00:28:26	1020.07	00:33:42	950.049	00:34:22	576.231	00:28:51	1082.66	00:29:41	965.991	00:31:38	656.179	00:33:19	670.761
00:31:13	987.327	00:28:40	851.485	00:29:44	1150.85			00:27:18	623.549			00:30:45	504.448	00:27:14	803.84	00:29:42	846.165	00:28:30	771.744	00:26:20	867.555	00:31:13	687.327	00:29:09	702.499	00:33:02	775.618	00:30:53	624.159	00:28:27	911.677	00:33:43	1117.75	00:34:24	764.259	00:28:53	1027.98	00:29:43	887.821	00:31:40	592.134	00:33:21	675.631
00:31:15	724.555	00:28:42	790.176	00:29:46	945.057			00:27:19	653.28			00:30:48	479.103	00:27:15	922.051	00:29:43	1001.89	00:28:31	639.832	00:26:21	783.789	00:31:15	724.555	00:29:11	759.734	00:33:04	650.032	00:30:55	617.117	00:28:29	834.015	00:33:45	960.729	00:34:26	532.19	00:28:55	984.455	00:29:53	771.152	00:31:42	457.242	00:33:23	642.696
00:31:17	755.211	00:28:44	775.355	00:29:48	1036.24			00:27:23	665.067			00:30:50	531.01	00:27:17	847.977	00:29:45	1116.95	00:28:34	693.4	00:26:22	887.022	00:31:17	555.211	00:29:12	762.585	00:33:06	619.392	00:30:56	733.001	00:28:30	965.444	00:33:46	825.511	00:34:28	505.997	00:28:57	1005.64	00:29:55	855.95	00:31:44	597.339	00:33:25	798.646
00:31:19	664.595	00:28:45	842.065	00:29:49	1113.47			00:27:26	473.428			00:30:52	653.048	00:27:18	727.372	00:29:55	796.311	00:28:35	763.875	00:26:24	775.479	00:31:19	464.595	00:29:14	772.704	00:33:08	608.581	00:30:58	550.129	00:28:31	1043.83	00:33:48	1021.98	00:34:30	634.073	00:28:58	1181.34	00:29:57	905.006	00:31:47	410.005	00:33:28	652.185
00:31:21	628.107	00:28:47	721.597	00:29:51	970.661			00:27:29	630.658			00:30:54	564.716	00:27:19	691.575	00:29:58	653.999	00:28:37	941.779	00:26:25	770.448	00:31:21	628.107	00:29:15	675.299	00:33:10	502.711	00:30:59	601.643	00:28:33	743.174	00:33:50	762.171	00:34:34	805.197	00:29:00	1166.78	00:29:58	873.051	00:31:49	474.117	00:33:30	568.47
00:31:24	492.595	00:28:50	791.905	00:29:53	668.397			00:27:30	622.825			00:30:57	453.006	00:27:21	641.504	00:29:59	1036.68	00:28:38	763.369	00:26:27	795.752	00:31:24	492.595	00:29:17	611.977	00:33:12	717.817	00:31:01	481.148	00:28:36	782.052	00:33:51	997.797	00:34:38	541.611	00:29:01	1173.18	00:30:00	830.185	00:31:51	640.365	00:33:33	635.2
00:31:26	712.461	00:28:52	865.134	00:29:54	675.468			00:27:31	623.3			00:30:59	604.89	00:27:22	865.119	00:30:00	1198.47	00:28:41	727.335	00:26:28	769.721	00:31:26	712.461	00:29:18	559.659	00:33:15	607.695	00:31:02	605.511	00:28:37	1058.15	00:33:53	909.769	00:34:50	549.552	00:29:02	1090.95	00:30:02	927.212	00:31:53	552.598	00:33:34	762.997
00:31:28	840.584	00:28:53	1152.03	00:29:56	621.061			00:27:33	683.188			00:31:01	674.46	00:27:24	811.264	00:30:02	896.438	00:28:43	507.863	00:26:30	793.269	00:31:28	840.584	00:29:19	590.773	00:33:17	593.386	00:31:04	650.654	00:28:38	948.436	00:33:55	1101.83	00:34:52	616.098	00:29:04	1090.2	00:30:03	796.44	00:31:55	640.815	00:33:37	747.748
00:31:29	697.961	00:28:55	998.495	00:29:57	618.28			00:27:34	629.824			00:31:03	664.826	00:27:25	759.616	00:30:04	630.51	00:28:46	598.012	00:26:31	983.685	00:31:29	597.961	00:29:21	506.947	00:33:19	502.12	00:31:06	813.39	00:28:39	1072.04	00:33:56	1121.67	00:34:53	617.79	00:29:05	1003.66	00:30:06	981.623	00:31:58	491.444	00:33:41	602.885
00:31:32	716.014	00:28:57	791.658	00:30:00	672.733			00:27:36	730.345			00:31:06	604.701	00:27:27	686.034	00:30:06	1254.03	00:28:48	714.74	00:26:33	724.57	00:31:32	516.014	00:29:23	574.448	00:33:20	659.444	00:31:07	651.899	00:28:41	1043.84	00:33:58	824.426	00:34:55	683.604	00:29:07	1040.2	00:30:08	1036.66	00:31:59	706.69	00:33:44	405.544
00:31:34	716.694	00:28:59	950.21	00:30:01	955.253			00:27:37	620.64			00:31:08	526.276	00:27:30	614.868	00:30:08	1248	00:28:52	732.517	00:26:34	710.356	00:31:34	516.694	00:29:24	720.976	00:33:23	562.332	00:31:09	616.613	00:28:42	1098.96	00:33:59	952.286	00:34:56	545.081	00:29:08	841.758	00:30:09	917.745	00:32:01	809.294	00:33:47	300.307
00:31:37	895.897	00:29:01	799.864	00:30:03	807.007			00:27:39	646.474			00:31:11	494.056	00:27:31	944.607	00:30:10	872.721	00:28:53	674.322	00:26:37	546.227	00:31:37	895.897	00:29:26	705.326	00:33:25	528.823	00:31:11	585.788	00:28:44	879.36	00:34:01	1003.51	00:34:57	647.344	00:29:10	818.804	00:30:11	1043.81	00:32:03	631.661	00:33:49	525.292
00:31:40	605.109	00:29:03	625.978	00:30:05	800.514			00:27:40	464.905			00:31:13	437.17	00:27:32	900.788	00:30:12	679.634	00:28:55	802.591	00:26:39	683.872	00:31:40	605.109	00:29:37	718.548	00:33:26	714.466	00:31:13	541.682	00:28:45	1058.95	00:34:03	991.649	00:34:59	545.753	00:29:12	861.975	00:30:12	828.991	00:32:05	643.229	00:33:52	677.083
00:31:44	922.892	00:29:05	778.245	00:30:07	932.107			00:27:44	420.248			00:31:15	435.709	00:27:34	832.365	00:30:14	1155.15	00:28:56	894.753	00:26:40	964.07	00:31:44	722.892	00:29:38	606.57	00:33:30	582.251	00:31:14	599.103	00:28:46	931.975	00:34:05	931.317	00:35:00	514.923	00:29:13	896.251	00:30:15	906.834	00:32:07	514.472	00:33:54	558.576
00:31:47	727.578	00:29:07	612.215	00:30:09	876.082			00:27:45	597.641			00:31:18	343.606	00:27:36	818.584	00:30:16	875.97	00:28:58	918.508	00:26:42	832.328	00:31:47	657.578	00:29:40	569.477	00:33:32	725.187	00:31:16	584.244	00:28:47	955.507	00:34:07	761.219			00:29:14	959.572	00:30:16	1030.78	00:32:09	516.79	00:33:55	656.955
00:31:49	752.343	00:29:09	783.05	00:30:11	981.599			00:27:47	574.909			00:31:20	392.196	00:27:37	905.457	00:30:18	1154.45	00:28:59	827.174	00:26:43	920.689	00:31:49	452.343	00:29:41	617.814	00:33:34	915.944	00:31:18	1065.12	00:28:49	806.129	00:34:09	929.41			00:29:16	884.467	00:30:19	793.869	00:32:12	469.782	00:33:57	827.837
00:31:52	595.163	00:29:11	819.424	00:30:12	874.53			00:27:48	678.118			00:31:23	406.89	00:27:39	775.946	00:30:20	1006.09	00:29:01	745.074	00:26:45	879.506	00:31:52	595.163	00:29:42	750.001	00:33:35	788.848	00:31:19	1021.17	00:28:51	841.448	00:34:11	918.919			00:29:18	904.231	00:30:20	836.299	00:32:14	530.751	00:34:02	581.589
00:31:54	592.151	00:29:13	960.544	00:30:14	850.438			00:27:50	501.931			00:31:25	508.981	00:27:41	636.828	00:30:22	848.263	00:29:02	786.789	00:26:46	888.257	00:31:54	592.151	00:29:45	852.961	00:33:37	617.135	00:31:21	804.18	00:28:52	970.538	00:34:13	745.907			00:29:19	804.738	00:30:22	916.831	00:32:16	577.275	00:34:04	525.995
00:31:57	614.385	00:29:14	870.665	00:30:16	942.662			00:27:51	692.602			00:31:27	538.152	00:27:42	637.159	00:30:23	1251.09	00:29:03	770.866	00:26:48	916.155	00:31:57	614.385	00:29:46	631.207	00:33:38	712.208	00:31:22	717.777	00:28:53	1016.95	00:34:16	660.236			00:29:21	818.439	00:30:23	887.246	00:32:18	724.465	00:34:06	523.238
00:31:59	786.607	00:29:16	761.482	00:30:18	782.943			00:27:53	709.388			00:31:30	425.584	00:27:43	548.503	00:30:24	895.103	00:29:05	727.688	00:26:49	804.426	00:31:59	786.607	00:29:48	605.667	00:33:40	599.599	00:31:24	482.402	00:28:54	974.39	00:34:18	961.515			00:29:23	933.916	00:30:24	832.191	00:32:20	706.905	00:34:09	643.006
00:32:02	584.064	00:29:18	830.45	00:30:20	1019.75			00:27:54	690.908			00:31:32	458.523	00:27:45	433.508	00:30:26	639.913	00:29:07	565.386	00:26:52	592.741	00:32:02	584.064	00:29:49	405.695	00:33:42	444.839	00:31:26	806.049	00:28:56	846.109	00:34:19	816.551			00:29:25	833.356	00:30:26	663.739	00:32:23	576.067	00:34:12	489.644
00:32:05	514.166	00:29:20	967.387	00:30:22	1065.7			00:27:56	537.75			00:31:34	597.474	00:27:46	608.013	00:30:28	738.714	00:29:09	642.707	00:26:54	957.206	00:32:05	514.166	00:29:51	405.155	00:33:44	555.273	00:31:27	802.615	00:28:57	1090.65	00:34:21	924.169			00:29:27	641.135	00:30:28	914.956	00:32:25	439.12	00:34:14	545.357
00:32:07	927.923	00:29:22	774.329	00:30:24	952.012			00:27:58	563.161			00:31:36	515.882	00:27:48	634.833	00:30:30	749.934	00:29:11	680.224	00:26:55	958.33	00:32:07	927.923	00:29:52	593.87	00:33:46	491.603	00:31:29	610.428	00:28:58	822.127	00:34:24	1103.54			00:29:28	748.409	00:30:30	1009.32	00:32:27	528.259	00:34:17	497.304
00:32:11	947.482	00:29:24	780.288	00:30:26	659.153			00:28:00	550.548			00:31:39	644.141	00:27:50	553.486	00:30:32	667.213	00:29:12	767.498	00:26:56	911.189	00:32:11	647.482	00:29:54	544.803	00:33:47	566.896	00:31:30	512.334	00:29:00	814	00:34:26	738.72			00:29:31	834.19	00:30:32	958.014	00:32:29	678.437	00:34:19	488.82
00:32:13	649.407	00:29:26	824.894	00:30:28	798.108			00:28:02	598.736			00:31:40	501.186	00:27:53	520.064	00:30:34	586.501	00:29:14	766.629	00:26:58	823.753	00:32:13	449.407	00:29:55	440.355	00:33:50	606.117	00:31:32	491.285	00:29:02	728.48	00:34:27	746.23			00:29:32	935.618	00:30:33	932.151	00:32:32	525.384	00:34:22	465.087
00:32:15	555.601	00:29:28	746.535	00:30:30	769.982			00:28:03	634.355			00:31:42	451.859	00:27:53	798.623	00:30:36	590.865	00:29:15	737.702	00:27:00	783.041	00:32:15	555.601	00:29:56	613.644	00:33:52	754.27	00:31:34	694.376	00:29:03	764.03	00:34:29	778.396			00:29:34	1150.22	00:30:36	1100.12	00:32:34	425.475
00:32:17	765.687	00:29:32	528.909	00:30:32	745.186			00:28:05	674.443			00:31:44	496.523	00:27:54	966.68	00:30:38	471.376	00:29:16	747.292	00:27:01	765.947	00:32:17	1065.69	00:29:57	720.365	00:33:53	673.132	00:31:35	809.767	00:29:05	899.89	00:34:31	798.108			00:29:35	1117.94	00:30:37	1019.31	00:32:37	617.245
00:32:19	959.674	00:29:44	688.14	00:30:34	973.075			00:28:07	546.823			00:31:46	380.033	00:27:55	740.123	00:30:39	806.041	00:29:17	794.203	00:27:02	952.501	00:32:19	959.674	00:29:58	600.66	00:33:55	623.745	00:31:37	762.416	00:29:06	757.245	00:34:32	849.347			00:29:37	1116.36	00:30:39	807.459	00:32:40	529.342
00:32:21	944.525	00:29:46	836.978	00:30:36	771.143			00:28:08	634.473			00:31:48	457.657	00:27:56	912.348	00:30:41	742.509	00:29:18	771.154	00:27:03	875.134	00:32:21	944.525	00:30:00	451.685	00:33:56	586.517	00:31:39	651.819	00:29:07	789.555	00:34:34	867.38			00:29:38	1095.48	00:30:40	825.27	00:32:43	500.047
00:32:22	829.685	00:29:48	817.421	00:30:38	853.365			00:28:10	525.592			00:31:51	462.973	00:27:58	716.713	00:30:43	896.894	00:29:20	545.022	00:27:07	708.228	00:32:22	829.685	00:30:03	583.166	00:33:57	792.782	00:31:40	694.294	00:29:09	654.833	00:34:35	913.431			00:29:39	998.826	00:30:41	799.891	00:32:45	402.78
00:32:24	709.048	00:29:49	1136.5	00:30:40	771.638			00:28:12	631.869			00:31:54	478.31	00:27:59	498.984	00:30:44	727.706	00:29:21	537.815	00:27:10	893.713	00:32:24	709.048	00:30:04	529.428	00:33:59	821.684	00:31:42	607.597	00:29:10	999.708	00:34:37	858.879			00:29:49	851.537	00:30:43	779.66	00:32:47	623.554
00:32:26	670.051	00:29:51	1109.38	00:30:42	781.509			00:28:13	656.44			00:31:56	511.931	00:28:01	369.038	00:30:46	869.881	00:29:23	652.661	00:27:12	884.079	00:32:26	670.051	00:30:05	611.917	00:34:00	662.852	00:31:44	594.638	00:29:11	751.613	00:34:38	907.674			00:29:50	815.498	00:30:45	1033.63	00:32:49	611.471
00:32:29	709.898	00:29:52	768.158	00:30:44	614.992			00:28:15	670.566			00:31:58	592.279	00:28:02	524.259	00:30:48	951.993	00:29:24	705.232	00:27:14	618.71	00:32:29	509.898	00:30:07	592.245	00:34:03	444.091	00:31:46	613.797	00:29:13	587.9	00:34:40	850.908			00:29:51	950.209	00:30:46	752.497	00:32:51	442.467
00:32:31	655.987	00:29:54	765.559	00:30:47	1040.82			00:28:17	613.23			00:32:01	424.393	00:28:04	579.864	00:30:50	741.844	00:29:26	548.175	00:27:16	840.657	00:32:31	655.987	00:30:08	537.495	00:34:05	614.605	00:31:47	645.05	00:29:15	1006.6	00:34:43	859.503			00:29:53	1081.09	00:30:49	923.963	00:32:53	351.02
00:32:33	659.063	00:29:56	693.586	00:30:49	828.158			00:28:18	636.322			00:32:03	299.351	00:28:05	719.646	00:30:51	833.764	00:29:28	785.363	00:27:18	772.59	00:32:33	659.063	00:30:09	573.361	00:34:06	918.469	00:31:49	634.88	00:29:16	695.866	00:34:55	868.585			00:29:54	1287.96	00:30:50	1123.31	00:32:55	613.585
00:32:36	721.385	00:29:57	620.706	00:30:51	719.994			00:28:20	665.158			00:32:06	391.767	00:28:06	705.166	00:30:54	621.656	00:29:29	900.048	00:27:19	914.801	00:32:36	721.385	00:30:11	521.133	00:34:08	661.238	00:31:51	588.119	00:29:18	1150.06	00:34:56	944.235			00:29:55	885.787	00:30:51	1075.23	00:32:57	540.697
00:32:38	694.778	00:29:59	590.881	00:30:53	764.636			00:28:22	651.93			00:32:08	529.045	00:28:08	857.015	00:30:56	909.383	00:29:31	795.581	00:27:21	921.935	00:32:38	694.778	00:30:12	417.101	00:34:10	1055.08	00:31:52	535.878	00:29:19	946.257	00:34:58	921.405			00:29:56	1088.29	00:30:53	959.066	00:32:59	452.466
00:32:40	540.711	00:30:01	638.932	00:30:56	822.085			00:28:23	557.027			00:32:11	446.857	00:28:09	757.307	00:30:58	713.353	00:29:41	940.31	00:27:23	646.297	00:32:40	540.711	00:30:14	529.634	00:34:11	1061.51	00:31:54	677.553	00:29:20	919.639	00:35:00	907.604			00:29:57	1072.1	00:30:54	1196.41	00:33:02	519.003
00:32:42	604.95	00:30:05	638.629	00:31:00	781.865			00:28:25	505.753			00:32:13	480.862	00:28:10	1067	00:30:59	1101.25	00:29:42	962.405	00:27:25	794.702	00:32:42	604.95	00:30:15	484.211	00:34:12	821.082	00:31:56	551.489	00:29:21	951.314	00:35:02	868.71			00:29:58	1291.77	00:30:56	1008.51	00:33:04	842.213
00:32:44	596.911	00:30:09	595.454	00:31:03	776.048			00:28:27	556.042			00:32:16	533.297	00:28:12	751.022	00:31:01	1147.31	00:29:43	799.768	00:27:27	690.044	00:32:44	596.911	00:30:16	528.555	00:34:13	682.943	00:31:57	446.015	00:29:23	751.47	00:35:05	888.73			00:30:00	1277.3	00:30:57	1057.28	00:33:06	719.959
00:32:45	633.162	00:30:11	701.235	00:31:05	831.199			00:28:28	581.009			00:32:18	578.031	00:28:13	909.232	00:31:03	879.459	00:29:44	935.789	00:27:29	1187.92	00:32:45	633.162	00:30:18	590.4	00:34:16	699.504	00:32:00	439.357	00:29:25	704.26	00:35:07	602.908			00:30:01	1406.19	00:30:58	1091.18	00:33:08	587.284
00:32:48	548.001	00:30:13	1088.66	00:31:07	873.296			00:28:29	600.742			00:32:20	429.776	00:28:15	834.734	00:31:04	870.552	00:29:46	676.884	00:27:30	1161.16	00:32:48	548.001	00:30:19	586.111	00:34:20	642.746	00:32:01	438.227	00:29:37	538.277	00:35:09	632.036			00:30:02	1331.28	00:31:00	937.353	00:33:10	554.898
00:32:50	563.071	00:30:14	875.659	00:31:10	928.086			00:28:33	518.769			00:32:23	524.254	00:28:16	764.771	00:31:06	1042.69	00:29:48	658.655	00:27:31	1164.32	00:32:50	563.071	00:30:21	430.994	00:34:22	709.434	00:32:03	507.585	00:29:38	786.505	00:35:11	777.107			00:30:03	1384.4	00:31:02	1035.14	00:33:12	678.529
00:32:54	962.093	00:30:16	614.058	00:31:12	672.879			00:28:36	593.368			00:32:25	474.402	00:28:17	527.288	00:31:08	1021.95	00:29:50	744.901	00:27:33	974.617	00:32:54	762.093	00:30:22	370.578	00:34:24	653.202	00:32:05	468.476	00:29:39	794.685	00:35:13	701.322			00:30:04	1040.17	00:31:04	1102.06	00:33:13	666.77
00:32:57	717.915	00:30:18	998.709	00:31:14	808.879			00:28:37	553.468			00:32:28	450.822	00:28:19	673.193	00:31:09	1074.54	00:29:52	903.604	00:27:34	920.206	00:32:57	717.915	00:30:24	537.657	00:34:26	690.071	00:32:07	766.759	00:29:41	683.771	00:35:15	834.311			00:30:05	1100.7	00:31:06	1172.59	00:33:15	612.022
00:32:59	714.197	00:30:20	836.5	00:31:16	764.193			00:28:39	528.7			00:32:30	593.627	00:28:20	778.83	00:31:11	1114.78	00:29:53	793.88	00:27:36	860.51	00:32:59	514.197	00:30:25	642.269	00:34:28	762.856	00:32:09	719.603	00:29:42	1081.82	00:35:17	790.82			00:30:06	1004.92	00:31:08	902.684	00:33:17	452.127
00:33:00	924.457	00:30:22	896.068	00:31:18	718.64			00:28:40	423.474			00:32:33	521.061	00:28:22	782.106	00:31:13	744.765	00:29:56	768.125	00:27:37	934.642	00:33:00	924.457	00:30:26	726.524	00:34:30	993.921	00:32:11	561.55	00:29:44	868.656	00:35:19	933.653			00:30:08	706.877	00:31:10	1043.12	00:33:19	466.08
00:33:02	704.415	00:30:24	972.584	00:31:20	791.735			00:28:41	535.865			00:32:35	385.574	00:28:23	881.018	00:31:16	769.786	00:29:58	841.564	00:27:39	664.09	00:33:02	704.415	00:30:28	682.836	00:34:32	837.243	00:32:13	486.551	00:29:45	743.827	00:35:21	845.956			00:30:10	882.167	00:31:11	1087.08	00:33:21	665.835
00:33:04	659.975	00:30:25	935.194	00:31:22	859.026			00:28:43	576.28			00:32:38	417.287	00:28:24	828.542	00:31:17	1248.98	00:30:01	951.856	00:27:41	757.898	00:33:04	659.975	00:30:29	586.373	00:34:33	992.402	00:32:15	831.318	00:29:46	787.227	00:35:23	945.471			00:30:12	1181.2	00:31:13	1109.84	00:33:24	469.232
00:33:06	681.314	00:30:26	1085.01	00:31:25	980.425			00:28:45	500.282			00:32:40	562.508	00:28:26	767.43	00:31:18	841.742	00:30:02	711.412	00:27:42	714.534	00:33:06	681.314	00:30:31	537.962	00:34:35	718.62	00:32:17	588.87	00:29:47	746.23	00:35:24	906.513			00:30:13	1164.67	00:31:16	936.639	00:33:26	662.366
00:33:08	710.282	00:30:27	1158.78	00:31:28	678.082			00:28:46	523.747			00:32:42	411.073	00:28:27	771.89	00:31:22	859.244	00:30:04	766.237	00:27:44	586.309	00:33:08	710.282	00:30:34	561.655	00:34:47	605.83	00:32:19	1011.65	00:29:50	687.005	00:35:26	1159.21			00:30:14	1120.51	00:31:18	961.102	00:33:28	493.299
00:33:09	747.693	00:30:29	857.967	00:31:30	878.279			00:28:49	533.602			00:32:44	432.23	00:28:28	733.639	00:31:23	849.786	00:30:05	587.929	00:27:45	730.546	00:33:09	747.693	00:30:35	659.53	00:34:51	630.223	00:32:20	681.372	00:29:51	962.561	00:35:27	1291.2			00:30:16	1192.2	00:31:20	938.245	00:33:30	644.288
00:33:11	685.268	00:30:31	852.77	00:31:32	917.498			00:28:50	550.751			00:32:47	473.854	00:28:30	741.675	00:31:26	663.088	00:30:07	790.515	00:27:47	981.619	00:33:11	685.268	00:30:37	592.401	00:34:53	874.738	00:32:22	637.251	00:29:52	1065.76	00:35:29	1091.41			00:30:17	1171.21	00:31:21	848.086	00:33:32	478.808
00:33:13	717.196	00:30:33	620.687	00:31:34	846.334			00:28:52	666.902			00:32:49	442.924	00:28:31	723.029	00:31:28	983.315	00:30:08	758.456	00:27:48	840.07	00:33:13	717.196	00:30:39	472.255	00:34:54	852.602	00:32:24	747.405	00:29:53	1006.7	00:35:31	897.288			00:30:18	1260.42	00:31:23	1027.38	00:33:34	507.372
00:33:15	679.208	00:30:35	839.157	00:31:36	881.545			00:28:54	551.339			00:32:52	532.946	00:28:32	729.733	00:31:31	789.403	00:30:10	592.251	00:27:50	975.135	00:33:15	679.208	00:30:41	450.063	00:34:57	815.815	00:32:25	778.348	00:29:54	957.762	00:35:32	858.116			00:30:20	1142.63	00:31:25	1001.44	00:33:37	423.5
00:33:17	639.423	00:30:37	733.14	00:31:38	782.664			00:28:57	447.718			00:32:54	541.615	00:28:34	703.672	00:31:34	602.124	00:30:13	517.376	00:27:51	783.359	00:33:17	639.423	00:30:42	485.156	00:34:58	759.314	00:32:27	761.29	00:29:56	775.85	00:35:34	1050.02			00:30:21	1045.46	00:31:27	990.626	00:33:38	496.995
00:33:19	709.806	00:30:39	605.2	00:31:40	818.167			00:28:59	554.222			00:32:56	472.396	00:28:35	642.072	00:31:36	827.108	00:30:14	745.114	00:27:54	560.699	00:33:19	709.806	00:30:45	691.37	00:35:00	1421.45	00:32:29	775.145	00:29:57	877.232	00:35:36	1041.37			00:30:22	1027.82	00:31:29	994.289	00:33:40	655.875
00:33:21	669.931	00:30:41	711.796	00:31:42	745.806			00:29:00	514.868			00:32:59	396.387	00:28:37	636.015	00:31:38	778.365	00:30:16	616.492	00:27:55	882.942	00:33:21	669.931	00:30:47	568.459	00:35:02	987.625	00:32:31	712.503	00:29:58	811.217	00:35:40	1040.69			00:30:24	1019.53	00:31:30	1063.96	00:33:42	615.862
00:33:23	662.802	00:30:43	542.795	00:31:44	906.006			00:29:02	593.783			00:33:01	521.916	00:28:38	665.346	00:31:40	562.589	00:30:17	825.699	00:27:57	807.38	00:33:23	662.802	00:30:48	546.565	00:35:04	850.879	00:32:33	722.415	00:29:59	856.19	00:35:42	864.552			00:30:25	818.987	00:31:32	1036.26	00:33:44	707.089
00:33:25	680.633	00:30:45	744.797	00:31:46	792.486			00:29:04	502.772			00:33:03	440.689	00:28:40	607.361	00:31:42	943.279	00:30:19	769.349	00:27:58	771.249	00:33:25	680.633	00:30:50	524.898	00:35:06	707.941	00:32:35	484.906	00:30:01	911.864	00:35:43	636.675			00:30:27	1052.34	00:31:35	896.234	00:33:46	643.869
00:33:27	642.4	00:30:47	802.885	00:31:48	707.957			00:29:05	595.937			00:33:05	448.039	00:28:41	640.641	00:31:44	707.574	00:30:20	845.974	00:28:00	964.004	00:33:27	642.4	00:30:52	617.805	00:35:09	536.981	00:32:37	605.709	00:30:02	934.507	00:35:45	717.021			00:30:29	871.914	00:31:37	864.304	00:33:48	500.553
00:33:29	664.85	00:30:49	781.084	00:31:50	897.72			00:29:06	570.352			00:33:08	409.496	00:28:43	618.115	00:31:46	721.956	00:30:22	926.311	00:28:02	806.666	00:33:29	664.85	00:30:53	590.509	00:35:11	675.408	00:32:38	587.137	00:30:03	789.663	00:35:47	716.907			00:30:30	950.272	00:31:38	1067.67	00:33:49	522.164
00:33:33	815.726	00:30:51	874.923	00:31:52	648.651			00:29:08	530.572			00:33:10	461.708	00:28:44	556.636	00:31:47	890.859	00:30:23	843.837	00:28:03	894.511	00:33:33	815.726	00:30:55	439.659	00:35:14	561.152	00:32:40	539.04	00:30:04	741.193	00:35:49	848.588			00:30:32	943.12	00:31:40	1023.91	00:33:51	458.342
00:33:35	705.99	00:30:52	749.426	00:31:54	583.983			00:29:09	557.981			00:33:13	471.961	00:28:46	566.659	00:31:49	774.445	00:30:25	710.154	00:28:05	893.295	00:33:35	605.99	00:30:57	462.631	00:35:17	735.553	00:32:42	524.237	00:30:06	658.11	00:35:50	823.76			00:30:34	941.713	00:31:41	879.618	00:33:54	465.221
00:33:37	747.723	00:30:55	552.555	00:31:56	586.116			00:29:11	517.075			00:33:15	485.447	00:28:48	620.871	00:31:51	718.605	00:30:26	743.408	00:28:06	842.536	00:33:37	547.723	00:30:59	698.322	00:35:19	808.081	00:32:44	891.386	00:30:08	882.913	00:35:52	861.528			00:30:35	980.029	00:31:43	764.761	00:33:57	403.262
00:33:39	562.657	00:30:57	698.878	00:31:57	591.798			00:29:13	688.989			00:33:18	555.086	00:28:49	592.689	00:31:52	780.482	00:30:28	799.32	00:28:08	683.935	00:33:39	562.657	00:31:00	760.51	00:35:22	617.441	00:32:45	1033.53	00:30:09	936.523	00:35:54	743.928			00:30:37	1025.27	00:31:45	1117.84	00:33:59	573.468
00:33:41	599.913	00:30:59	1053.9	00:31:59	822.744			00:29:14	555.181			00:33:20	563.157	00:28:51	650.638	00:31:54	755.297	00:30:30	745.547	00:28:10	755.258	00:33:41	599.913	00:31:01	670.06	00:35:25	631.892	00:32:47	756.954	00:30:10	994.614	00:35:56	742.355			00:30:38	839.493	00:31:46	910.744	00:34:01	530.537
00:33:43	876.05	00:31:00	987.32	00:32:01	863.084			00:29:16	559.425			00:33:22	427.033	00:28:52	612.177	00:31:56	769.325	00:30:31	834.464	00:28:12	552.605	00:33:43	876.05	00:31:03	645.739	00:35:27	492.903	00:32:48	644.022	00:30:11	823.101	00:35:59	716.312			00:30:40	863.248	00:31:49	971.01	00:34:03	477.844
00:33:44	856.339	00:31:02	786.463	00:32:05	759.09			00:29:17	565.072			00:33:25	579.863	00:28:54	597.287	00:31:58	760.802	00:30:33	886.903	00:28:14	718.773	00:33:44	856.339	00:31:05	688.96	00:35:29	629.406	00:32:51	488.735	00:30:13	586.131	00:36:02	657.932			00:30:41	808.402	00:31:51	732.24	00:34:05	504.699
00:33:46	615.772	00:31:04	731.286	00:32:06	701.316			00:29:18	508.379			00:33:27	439.743	00:28:56	632.745	00:31:59	823.529	00:30:34	630.078	00:28:15	1137.55	00:33:46	615.772	00:31:06	621.168	00:35:31	597.594	00:33:01	686.299	00:30:15	821.059	00:36:06	788.208			00:30:42	1143.32	00:31:52	878.456	00:34:07	516.463
00:33:48	677.197	00:31:06	810.481	00:32:06	567.362			00:29:20	536.459			00:33:29	560.462	00:28:57	610.596	00:32:01	851.236	00:30:36	777.386	00:28:16	1063.76	00:33:48	677.197	00:31:07	589.787	00:35:33	600.452	00:33:03	585.249	00:30:16	832.728	00:36:08	589.661			00:30:44	1076.87	00:31:54	807.676	00:34:09	615.172
00:33:50	662.96	00:31:08	632.62	00:32:08	681.827			00:29:21	618.632			00:33:32	488.501	00:28:59	619.47	00:32:03	774.986	00:30:37	691.017	00:28:18	794.238	00:33:50	662.96	00:31:10	588.549	00:35:34	572.895	00:33:05	553.089	00:30:17	966.957	00:36:10	581.751			00:30:45	990.43	00:31:55	1174.19	00:34:11	643.117
00:33:54	846.63	00:31:10	616.689	00:32:10	703.982			00:29:22	716.49			00:33:35	453.006	00:29:00	619.517	00:32:05	757.346	00:30:39	949.825	00:28:19	779.75	00:33:54	746.63	00:31:12	641.013	00:35:36	623.332	00:33:06	493.604	00:30:19	746.477	00:36:13	390.598			00:30:47	982.741	00:31:57	873.362	00:34:12	538.107
00:33:56	714.015	00:31:12	736.502	00:32:12	601.675			00:29:24	527.796			00:33:37	452.646	00:29:02	589.667	00:32:06	934.902	00:30:40	760.044	00:28:22	559.175	00:33:56	514.015	00:31:13	535.407	00:35:37	584.416	00:33:08	875.517	00:30:20	889.904	00:36:15	671.711			00:30:48	957.802	00:31:59	900.197	00:34:14	665.201
00:33:58	697.45	00:31:14	493.418	00:32:14	612.216			00:29:25	555.311			00:33:39	458.721	00:29:04	594.16	00:32:08	819.864	00:30:42	788.945	00:28:23	733.096	00:33:58	497.45	00:31:15	573.279	00:35:39	607.772	00:33:10	654.73	00:30:21	983.465	00:36:17	938.416			00:30:50	953.692	00:32:00	1026.44	00:34:16	661.207
00:34:00	653.319	00:31:16	706.485	00:32:16	712.042			00:29:28	518.617			00:33:42	570.554	00:29:05	569.388	00:32:10	884.403	00:30:44	1120.28	00:28:25	748.907	00:34:00	353.319	00:31:16	621.58	00:35:41	505.406	00:33:11	666.871	00:30:23	818.537	00:36:19	689.911			00:30:52	789.931	00:32:02	902.127	00:34:18	540.808
00:34:03	602.446	00:31:17	791.132	00:32:18	548.993			00:29:29	513.289			00:33:44	406.712	00:29:07	556.477	00:32:12	854.914	00:30:45	767.949	00:28:26	1188.94	00:34:03	602.446	00:31:18	676.294	00:35:43	619.345	00:33:13	696.363	00:30:24	976.617	00:36:21	854.211			00:30:53	1158.74	00:32:03	1001.26	00:34:20	525.513
00:34:05	616.881	00:31:19	723.627	00:32:20	608.305			00:29:30	579.911			00:33:46	384.938	00:29:08	592.122	00:32:14	970.651	00:30:47	567.803	00:28:28	977.447	00:34:05	616.881	00:31:19	539.456	00:35:46	604.662	00:33:15	604.634	00:30:25	955.151	00:36:23	889.291			00:30:54	1148.27	00:32:05	912.37	00:34:22	611.193
00:34:07	635.382	00:31:20	674.41	00:32:22	700.698			00:29:32	497.671			00:33:48	402.275	00:29:10	620.362	00:32:16	999.27	00:30:49	618.363	00:28:29	897.823	00:34:07	535.382	00:31:21	534.799	00:35:48	479.001	00:33:16	533.304	00:30:26	702.284	00:36:26	858.441			00:30:56	1113.8	00:32:06	1031.54	00:34:24	630.67
00:34:09	711.928	00:31:22	866.39	00:32:24	713.225			00:29:34	522.377			00:33:50	493.347	00:29:12	640.788	00:32:19	693.678	00:30:51	481.459	00:28:30	1048.54	00:34:09	411.928	00:31:23	575.87	00:35:50	577.168	00:33:18	520.352	00:30:29	484.893	00:36:28	829.248			00:30:57	1092.84	00:32:08	980.654	00:34:26	595.768
00:34:12	537.17	00:31:24	640.707	00:32:26	632.087			00:29:37	543.462			00:33:52	582.851	00:29:13	657.822	00:32:21	756.839	00:30:52	951.414	00:28:32	905.106	00:34:12	437.17	00:31:24	588.799			00:33:20	544.689	00:30:31	680.414	00:36:30	958.434			00:30:58	861.191	00:32:09	1021.59	00:34:29	407.825
00:34:14	665.976	00:31:26	497.326	00:32:28	645.703			00:29:40	476.835			00:33:55	484.343	00:29:15	592.783	00:32:23	784.411	00:30:54	807.381	00:28:34	1006.31	00:34:14	665.976	00:31:25	726.355			00:33:21	631.192	00:30:32	810.811	00:36:35	918.792			00:31:00	933.322	00:32:11	845.414	00:34:32	518.747
00:34:16	766.634	00:31:27	565.518	00:32:30	455.715			00:29:41	387.148			00:33:57	434.698	00:29:16	605.212	00:32:25	948.546	00:30:56	642.571	00:28:35	730.811	00:34:16	466.634	00:31:26	634.097			00:33:23	668.659	00:30:33	927.824	00:36:37	868.074			00:31:01	818.422	00:32:12	1083.14	00:34:33	455.645
00:34:18	722.211	00:31:28	776.369	00:32:33	527.303			00:29:55	459.05			00:33:58	402.375	00:29:18	633.031	00:32:28	675.466	00:30:59	609.974	00:28:36	767.583	00:34:18	422.211	00:31:28	534.541			00:33:24	504.567	00:30:34	889.967	00:36:39	730.338			00:31:03	807.712	00:32:13	1010.36	00:34:35	498.633
00:34:19	646.147	00:31:30	725.369	00:32:35	554.951			00:29:56	471.092			00:34:00	426.163	00:29:19	601.031	00:32:30	482.73	00:31:03	646.791	00:28:38	722.053	00:34:19	446.147	00:31:29	589.042			00:33:27	528.935	00:30:35	1012.02	00:36:41	860.956			00:31:04	935.826	00:32:15	1042.65	00:34:36	425.748
00:34:21	587.676	00:31:32	781.655	00:32:37	602.533			00:29:57	501.138			00:34:01	463.496	00:29:21	595.377	00:32:34	614.668	00:31:04	457.185	00:28:41	676.275	00:34:21	587.676	00:31:30	518.884			00:33:29	575.255	00:30:36	1026.58	00:36:44	906.809			00:31:06	994.658	00:32:16	967.564	00:34:38	526.661
00:34:24	545.076	00:31:34	720.668	00:32:39	662.386			00:29:59	426.97			00:34:03	444.422	00:29:23	602.952	00:32:36	638.067	00:31:06	747.051	00:28:42	1093.96	00:34:24	545.076	00:31:32	525.143			00:33:30	494.441	00:30:39	800.25	00:36:46	706.682			00:31:07	842.905	00:32:17	967.007
00:34:26	534.684	00:31:35	836.836	00:32:41	528.712			00:30:00	424.339					00:29:24	561.414	00:32:38	661.094	00:31:07	820.975	00:28:43	1104.94	00:34:26	534.684	00:31:33	403.368			00:33:32	480.67	00:30:40	878.557	00:36:48	907.694			00:31:08	841.543	00:32:19	945.06
00:34:28	578.454	00:31:37	784.68	00:32:43	469.313			00:30:02	525.547					00:29:26	566.931	00:32:39	655.438	00:31:09	718.38	00:28:45	988.427	00:34:28	478.454	00:31:35	502.419			00:33:34	516.901	00:30:42	1022.63	00:36:53	841.615			00:31:10	570.116	00:32:20	904.676
00:34:30	544.966	00:31:38	949.381	00:32:45	415.3			00:30:04	491.009					00:29:27	577.554	00:32:42	523.682	00:31:11	550.97	00:28:47	1025.75	00:34:30	544.966	00:31:36	549.027			00:33:35	695.941	00:30:43	1007.69	00:36:54	914.655			00:31:12	892.565	00:32:22	1004.94
00:34:32	527.394	00:31:40	702.468					00:30:06	580.56					00:29:29	548.957	00:32:44	655.48	00:31:12	646.993	00:28:48	938.538	00:34:32	527.394	00:31:37	589.793			00:33:37	650.755	00:30:44	1002.76	00:36:56	793.365			00:31:13	869.781	00:32:24	887.419
00:34:34	489.204	00:31:43	883.091					00:30:08	476.453					00:29:31	516.563	00:32:46	658.209	00:31:14	692.866	00:28:50	940.774	00:34:34	489.204	00:31:39	582.556			00:33:38	566.75	00:30:45	1042.3	00:36:58	790.514			00:31:14	882.977	00:32:26	954.156
00:34:36	536.782	00:31:45	703.357					00:30:12	331.893					00:29:32	580.293	00:32:48	700.568	00:31:16	737.713	00:28:53	821.636	00:34:36	536.782	00:31:40	602.954			00:33:40	505.862	00:30:47	701.325	00:37:00	723.546			00:31:16	963.723	00:32:27	1087.69
		00:31:47	542.621					00:30:13	552.442					00:29:34	589.268	00:32:50	608.809	00:31:17	741.418	00:28:54	736.027			00:31:41	669.136			00:33:42	593.2	00:30:48	879.401	00:37:03	766.321			00:31:17	1044.06	00:32:29	953.978
		00:31:49	684.96					00:30:15	460.031					00:29:36	426.588	00:32:52	796.322	00:31:19	683.226	00:28:56	735.149			00:31:43	586.683			00:33:43	652.151	00:30:50	880.519	00:37:05	643.058			00:31:19	748.278	00:32:30	964.003
		00:31:52	752.877					00:30:16	483.334					00:29:38	411.633	00:32:53	628.783	00:31:22	472.069	00:28:57	723.445			00:31:44	627.245			00:33:45	544.604	00:30:52	1075.08	00:37:07	698.614			00:31:20	745.561	00:32:32	704.168
		00:31:54	750.253					00:30:18	495.312					00:29:40	647.509	00:32:55	680.955	00:31:23	632.599	00:28:59	1176.29			00:31:46	611.782			00:33:47	537.811	00:30:53	1306.69	00:37:08	682.06			00:31:22	749.369	00:32:33	963.42
		00:31:56	828.341					00:30:19	496.028					00:29:41	595.603	00:32:57	618.635	00:31:26	610.114	00:29:00	997.846			00:31:48	563.528			00:33:49	494.008	00:30:54	954.773	00:37:10	665.108			00:31:24	606.682	00:32:34	1049.77
		00:31:58	707.114					00:30:21	462.251					00:29:43	584.984	00:32:59	722.281	00:31:28	564.914	00:29:01	1044.2			00:31:49	550.994			00:33:50	698.486	00:30:55	1109.15	00:37:13	675.36			00:31:25	1068.99	00:32:36	866.953
		00:32:00	747.2					00:30:23	448.766					00:29:44	563.775	00:33:03	630.617	00:31:30	484.842	00:29:03	1068.96			00:31:51	614.622			00:33:52	491.766	00:30:56	1032.53	00:37:15	685.915			00:31:27	1109.33	00:32:37	718.824
		00:32:02	644.098					00:30:24	444.901					00:29:54	454.989	00:33:05	601.407	00:31:31	659.724	00:29:04	952.779			00:31:52	621.356			00:33:53	654.473	00:30:58	821.43	00:37:17	683.085			00:31:28	1025.82	00:32:38	873.59
		00:32:03	869.065					00:30:26	478.578					00:29:56	506.229	00:33:07	648.059	00:31:33	572.989	00:29:06	937.454			00:31:53	575.681			00:33:55	545.551	00:30:59	1246.67	00:37:19	707.604			00:31:29	1099.51	00:32:40	935.706
		00:32:05	745.107					00:30:27	477.038					00:29:57	545.703	00:33:09	669.553	00:31:35	637.667	00:29:07	806.993			00:31:55	612.813			00:33:57	720.921	00:31:00	1045.34	00:37:21	688.22			00:31:30	894.732	00:32:42	651.682
		00:32:07	678.209					00:30:29	445.936					00:29:59	479	00:33:11	631.214	00:31:37	601.319	00:29:09	904.175			00:31:57	411.857			00:33:58	652.585	00:31:02	810.483	00:37:24	587.748			00:31:31	745.93	00:32:44	889.692
		00:32:08	882.021					00:30:33	454.359					00:30:00	472.894	00:33:13	756.717	00:31:38	699.749	00:29:12	609.781			00:31:58	351.498			00:34:00	484.153	00:31:03	1202.77	00:37:26	633.089			00:31:32	1215.71	00:32:47	596.512
		00:32:10	846.979					00:30:36	347.816					00:30:01	470.159	00:33:15	621.571	00:31:40	835.658	00:29:13	1055.25			00:32:00	378.168			00:34:02	630.791	00:31:05	810.569	00:37:27	611.765			00:31:34	929.79	00:32:48	869.827
		00:32:12	690.533					00:30:37	405.678					00:30:03	460.029	00:33:17	756.571	00:31:42	768.437	00:29:15	915.806			00:32:01	397.855			00:34:03	806.758	00:31:06	1098.36					00:31:35	1118.82	00:32:51	718.333
		00:32:14	703.734					00:30:40	487.852					00:30:05	465.478	00:33:19	605.631	00:31:43	856.755	00:29:16	785.344			00:32:03	458.547			00:34:05	838.407	00:31:07	835.813					00:31:37	873.105	00:32:53	954.252
		00:32:16	591.453					00:30:42	459.663					00:30:06	396.056	00:33:21	566.572	00:31:45	628.005	00:29:18	985.629			00:32:04	452.273			00:34:07	639.3	00:31:08	1142.7					00:31:39	753.536	00:32:55	751.799
		00:32:18	710.3					00:30:43	464.65					00:30:08	426.582	00:33:23	682.847	00:31:46	689.137	00:29:19	1024.17			00:32:06	591.623			00:34:09	454.16	00:31:09	807.243					00:31:40	918.275	00:32:58	543.488
		00:32:20	815.449					00:30:45	442.57					00:30:09	432.794	00:33:25	545.494	00:31:48	525.724	00:29:20	1171.88			00:32:07	655.625			00:34:11	721.528	00:31:10	802.949					00:31:42	1030.56	00:33:00	777.471
		00:32:22	905.577					00:30:47	400.057					00:30:11	441.941	00:33:27	535.196	00:31:50	739.591	00:29:22	993.226			00:32:08	522.036			00:34:13	542.499	00:31:12	613.405					00:31:43	1231.68	00:33:02	662.523
		00:32:23	809.194					00:30:49	473.969					00:30:13	483.482	00:33:29	649.754	00:31:51	735.361	00:29:23	1102.44			00:32:10	571.497			00:34:14	547.439	00:31:13	813.761					00:31:45	1040.9	00:33:04	847.003
		00:32:25	887.382					00:30:50	498.833					00:30:14	347.795	00:33:31	559.248	00:31:53	715.691	00:29:24	990.698			00:32:11	513.071			00:34:16	602.375	00:31:14	817.673					00:31:46	1136.57	00:33:06	798.671
		00:32:27	788.484					00:30:52	472.057					00:30:16	385.817	00:33:32	588.178	00:31:54	702.107	00:29:26	1064.97			00:32:13	504.166			00:34:18	622.451	00:31:16	1071.47					00:31:48	1213.67	00:33:07	775.38
		00:32:29	744.966					00:30:53	414.002					00:30:17	465.01	00:33:34	555.069	00:31:56	758.322	00:29:27	872.705			00:32:14	561.99			00:34:20	476.704	00:31:16	1041.28					00:31:49	1287.58	00:33:09	877.392
		00:32:31	896.82					00:30:55	563.22					00:30:19	502.139	00:33:36	569.771	00:31:57	774.866	00:29:29	958.133			00:32:15	642.272			00:34:21	627.763	00:31:17	1059.22					00:31:50	1299.65	00:33:11	822.873
		00:32:32	655.351					00:30:56	481.518					00:30:20	494.767	00:33:38	599.115	00:31:59	754.903	00:29:30	1124.58			00:32:17	513.099			00:34:23	531.31	00:31:19	1005.85					00:31:52	1267.73	00:33:13	620.928
		00:32:36	701.507					00:30:58	446.056					00:30:22	398.668			00:32:01	840.08	00:29:32	932.102			00:32:20	557.614			00:34:24	624.073	00:31:20	1032.76					00:31:53	1004.53	00:33:15	786.186
		00:32:38	596.963					00:30:59	596.828					00:30:24	351.876			00:32:02	783.462	00:29:33	913.847			00:32:21	510.659			00:34:26	753.335	00:31:22	1015.34					00:31:54	1015.31	00:33:18	788.916
		00:32:41	675.287					00:31:01	427.092					00:30:25	434.957			00:32:04	759.386	00:29:35	862.045			00:32:23	529.698			00:34:27	771.402	00:31:25	1024.71					00:31:56	1096.05	00:33:21	712.458
		00:32:42	765.446					00:31:02	420.308					00:30:27	485.101			00:32:05	740.676	00:29:36	962.88			00:32:24	692.851			00:34:29	621.993	00:31:26	875.783					00:31:57	1005.28	00:33:24	512.319
		00:32:44	553.637					00:31:04	417.282					00:30:28	432.416			00:32:07	798.846	00:29:38	749.097			00:32:25	477.632			00:34:31	696.016	00:31:29	739.318					00:31:58	1008.89	00:33:26	934.795
		00:32:46	650.794					00:31:06	494.472					00:30:30	486.626			00:32:09	768.142	00:29:40	870.385			00:32:27	467.573			00:34:32	527.51	00:31:31	952.537					00:31:59	1255.31	00:33:29	764.349
		00:32:48	696.633					00:31:08	384.183					00:30:31	692.684			00:32:12	884.698	00:29:41	755.972			00:32:28	480.158			00:34:34	418.629	00:31:33	989.852					00:32:01	1031.52	00:33:31	553.669
		00:32:49	710.187					00:31:10	369.428					00:30:33	504.918			00:32:13	611.024	00:29:43	815.502			00:32:30	536.548			00:34:36	629.183	00:31:35	884.433					00:32:02	1040.12	00:33:33	791.295
		00:32:51	961.325					00:31:11	565.514					00:30:34	412.997			00:32:15	652.249	00:29:54	989.349			00:32:31	481.222			00:34:38	591.867	00:31:36	1035.9					00:32:04	797.392	00:33:34	754.586
		00:32:52	750.672					00:31:13	391.635					00:30:35	598.271			00:32:17	548.764	00:29:56	825.708			00:32:33	537.776			00:34:40	474.104	00:31:38	997.606					00:32:05	1169.73	00:33:36	903.304
		00:32:55	790.398					00:31:15	349.547					00:30:37	421.244			00:32:19	849.527	00:29:57	740.203			00:32:34	402.36			00:34:43	445.51	00:31:39	823.213					00:32:06	1060.9	00:33:38	729.514
		00:32:56	758.77					00:31:17	390.918					00:30:38	568.025			00:32:20	710.711	00:29:59	778.135			00:32:36	424.58			00:34:44	620.602	00:31:41	995.662					00:32:07	1178.87	00:33:40	795.247
		00:32:58	662.793					00:31:19	392.493					00:30:39	488.23			00:32:22	680.98	00:30:00	796.245			00:32:37	451.411			00:34:46	557.249	00:31:43	931.866					00:32:09	849.459	00:33:42	796.527
		00:33:00	739.452					00:31:20	371.802					00:30:40	529.831			00:32:24	808.908	00:30:02	734.313			00:32:39	542.097			00:34:48	531.178	00:31:44	1054.72					00:32:10	798.017	00:33:43	741.865
		00:33:01	643.861					00:31:22	441.82					00:30:42	377.051			00:32:26	656.343	00:30:05	536.608			00:32:41	483.658			00:34:50	530.268	00:31:46	887.821					00:32:11	840.001	00:33:45	772.725
		00:33:03	722.97					00:31:24	446.347					00:30:43	472.935			00:32:27	595.29	00:30:07	614.029			00:32:42	571.424			00:34:51	527.033	00:31:47	920.046					00:32:13	1106.3	00:33:46	815.838
		00:33:05	739.672					00:31:26	457.231					00:30:44	563.912			00:32:29	546.281	00:30:09	693.67			00:32:43	426.202			00:34:54	418.005	00:31:48	902.937					00:32:15	748.552	00:33:48	771.197
		00:33:06	765.354					00:31:27	370.035					00:30:46	626.732			00:32:31	551.539	00:30:11	547.24			00:32:45	462.004			00:34:56	614.88	00:31:50	774.596					00:32:17	878.22	00:33:49	702.294
		00:33:08	616.921					00:31:29	388.119					00:30:47	698.571			00:32:32	597.234	00:30:13	603.309			00:32:46	445.504			00:34:57	642.924	00:31:52	518.877					00:32:18	910.282	00:33:51	637.004
		00:33:10	597.536					00:31:31	361.408					00:30:49	718.705			00:32:34	630.286	00:30:15	687.212			00:32:48	630.588			00:34:59	513.235	00:31:54	796.978					00:32:19	1008.87	00:33:52	740.767
								00:31:33	392.266					00:30:50	699.492			00:32:36	637.089	00:30:17	775.002			00:32:49	525.055			00:35:02	598.609	00:31:55	840.398					00:32:21	862.038	00:33:54	759.103
								00:31:34	427.752					00:30:52	501.96			00:32:39	564.657	00:30:18	851.736			00:32:50	598.645			00:35:03	484.903	00:31:57	761.609					00:32:22	928.026	00:33:56	764.825
								00:31:36	370.361					00:30:54	467.345			00:32:41	568.5	00:30:20	740.51			00:32:51	580.505			00:35:05	569.316	00:31:59	745.734					00:32:24	938.297	00:33:58	719.813
								00:31:38	420.44					00:30:55	846.454			00:32:42	607.862	00:30:21	679.617			00:32:52	635.618			00:35:07	492.108	00:32:01	813.094					00:32:25	974.903	00:33:59	668.722
								00:31:40	404.147					00:30:57	675.268			00:32:43	500.658	00:30:23	827.448			00:32:55	566.53			00:35:08	537.382	00:32:02	836.522					00:32:27	1148.74	00:34:01	631.579
								00:31:41	450.635					00:30:58	684.587			00:32:46	457.24	00:30:25	704.537			00:32:56	905.045			00:35:10	491.577	00:32:04	918.089					00:32:29	882.093	00:34:04	654.427
								00:31:43	416.636					00:31:00	599.893			00:32:47	721.901	00:30:26	620.565			00:32:57	924.765			00:35:11	496.978	00:32:06	936.431					00:32:30	1127.48	00:34:06	691.434
								00:31:45	351.056					00:31:01	683.13			00:32:49	822.72	00:30:28	746.207			00:32:58	754.796			00:35:13	504.206	00:32:07	1028.54					00:32:32	1005.83	00:34:08	661.603
								00:31:48	370.625					00:31:03	706.791			00:32:51	645.226	00:30:30	718.44			00:32:59	676.625			00:35:14	474.741	00:32:09	966.908					00:32:33	1180.82	00:34:10	700.645
								00:31:50	475.105					00:31:04	584.455			00:32:53	562.586	00:30:31	641.328			00:33:00	745.235			00:35:16	497.997	00:32:10	649.59					00:32:35	1067.76	00:34:11	733.205
								00:31:51	410.37					00:31:06	568.222			00:32:54	572.713	00:30:33	599.277			00:33:01	754.713			00:35:17	610.968	00:32:12	739.008					00:32:36	1068.79	00:34:13	694.166
								00:31:53	417.925					00:31:07	561.822			00:32:56	614.702	00:30:34	587.93			00:33:02	538.788			00:35:19	522.855	00:32:13	879.825					00:32:37	1021.14	00:34:15	697.407
								00:31:55	445.087					00:31:09	616.583			00:32:58	689.392	00:30:36	589.207			00:33:03	564.433			00:35:20	592.524	00:32:15	838.883					00:32:38	1193.51	00:34:17	679.843
								00:31:56	408.229					00:31:10	591.811			00:32:59	474.924	00:30:38	508.219			00:33:04	652.816			00:35:22	423.183	00:32:17	566.049					00:32:40	1142.69	00:34:18	662.151
								00:31:58	454.839					00:31:12	623.642			00:33:01	497.22	00:30:41	514.496			00:33:05	623.918			00:35:24	490.76	00:32:19	895.945					00:32:41	1215.91	00:34:21	659.52
								00:32:00	466.604					00:31:13	639.937			00:33:02	443.218	00:30:42	666.691			00:33:07	571.639			00:35:25	562.752	00:32:20	861.663					00:32:42	1043.48	00:34:25	853.552
								00:32:02	450.314					00:31:15	582.923			00:33:04	498.474	00:30:44	631.274			00:33:08	550.365					00:32:23	773.058					00:32:43	939.377	00:34:26	928.774
								00:32:04	366.782					00:31:16	577.204			00:33:06	441.823	00:30:46	804.031			00:33:09	423.676					00:32:25	809.727					00:32:44	1097.31	00:34:28	780.045
								00:32:05	370.577					00:31:18	602.639			00:33:07	439.066	00:30:47	690.466			00:33:11	498.925					00:32:27	711.436					00:32:45	965.952	00:34:30	888.567
								00:32:07	422.47					00:31:19	539.579			00:33:09	496.115	00:30:49	765.23			00:33:12	531.717					00:32:28	861.206					00:32:46	1068.36	00:34:32	811.347
								00:32:10	318.363					00:31:21	556.326			00:33:10	492.511	00:30:50	763.382			00:33:14	533.746					00:32:30	855.905					00:32:47	1133.38	00:34:34	762.275
								00:32:12	400.901					00:31:22	488.173			00:33:12	506.532	00:30:52	701.666			00:33:16	600.746					00:32:32	683.657					00:32:49	1123.77	00:34:36	658.68
								00:32:14	424.374					00:31:24	531.185			00:33:14	541.352	00:30:53	739.584			00:33:17	601.225					00:32:33	879.494					00:32:51	852.653	00:34:38	744.408
								00:32:15	384.668					00:31:25	577.688			00:33:15	482.15	00:30:54	622.534			00:33:18	561.012					00:32:34	840.702					00:32:52	933.395	00:34:40	762.24
								00:32:17	507.908					00:31:27	572.295			00:33:16	428.054	00:30:56	570.172			00:33:20	547.053					00:32:36	580.243					00:32:53	995.583	00:34:42	676.904
								00:32:19	396.644					00:31:28	530.727			00:33:18	487.636	00:30:57	795.826			00:33:22	500.004					00:32:38	439.319					00:32:54	933.537	00:34:56	689.623
								00:32:20	409.137					00:31:29	569.5					00:30:59	646.637			00:33:24	543.09					00:32:41	502.924					00:32:56	1061.33	00:34:59	655.793
								00:32:22	422.098					00:31:31	583.296					00:31:01	641.81			00:33:25	549.459					00:32:42	973.419					00:32:57	1032.32	00:35:03	654.774
								00:32:24	364.38					00:31:32	560.76					00:31:03	463.497			00:33:26	509.603					00:32:43	943.831					00:32:58	1072.82	00:35:04	831.321
								00:32:26	448.532					00:31:34	557.118					00:31:06	597.25			00:33:28	556.184					00:32:45	927.745					00:33:00	1146.87	00:35:07	641.639
								00:32:28	400.68					00:31:35	515.429					00:31:07	649.51			00:33:31	560.743					00:32:46	643.009					00:33:01	842.475	00:35:08	702.463
								00:32:29	368.416					00:31:37	537.034					00:31:09	439.557			00:33:32	590.051					00:32:48	856.328					00:33:02	1090.13	00:35:11	613.936
														00:31:39	569.579					00:31:11	850.439			00:33:34	711.686					00:32:49	810.663					00:33:03	868.874	00:35:13	569.019
														00:31:40	583.42					00:31:13	941.833			00:33:35	481.101					00:32:51	589.562					00:33:05	875.92	00:35:15	665.886
														00:31:41	574.179					00:31:14	743.825			00:33:36	954.63					00:32:52	882.761					00:33:06	836.821	00:35:17	800.369
														00:31:43	534.491					00:31:16	767.139			00:33:38	765.576					00:32:54	759.341					00:33:08	1121.67	00:35:18	674.833
														00:31:44	529.467					00:31:17	741.038			00:33:39	783.268					00:32:56	559.789					00:33:09	843.544	00:35:20	555.375
														00:31:46	550.971					00:31:18	680.342			00:33:40	557.367					00:32:57	883.095					00:33:10	907.895	00:35:21	656.275
														00:31:47	546.032					00:31:20	685.508			00:33:42	520.744					00:32:59	755.652					00:33:11	904.088	00:35:23	758.731
														00:31:49	538.508					00:31:21	725.27			00:33:43	682.692					00:33:00	716.676					00:33:12	870.902	00:35:24	659.494
														00:31:50	511.614					00:31:23	738.067			00:33:45	627.531					00:33:02	658.785					00:33:14	822.197	00:35:26	632.56
														00:31:52	551.17					00:31:24	880.204			00:33:46	448.499					00:33:03	615.823					00:33:15	1099.84	00:35:27	609.434
														00:31:53	532.772					00:31:25	911.364			00:33:48	427.127					00:33:04	761.575					00:33:16	773.848	00:35:28	672.544
														00:31:55	543.159					00:31:27	785.625			00:33:50	627.399					00:33:05	821.025					00:33:17	850.594
														00:31:56	599.688					00:31:29	729.95			00:33:51	575.445					00:33:07	790.049					00:33:19	784.583
														00:31:58	585.762					00:31:30	761.949			00:33:52	536.983					00:33:09	535.784					00:33:20	831.777
														00:31:59	551.382					00:31:33	589.588			00:33:53	742.2					00:33:11	724.834					00:33:21	810.69
														00:32:01	593.494					00:31:34	758.858			00:33:54	594.848					00:33:12	626.554					00:33:23	1016.97
														00:32:02	576.209					00:31:36	822.83			00:33:56	568.472					00:33:14	764.082					00:33:24	982.158
														00:32:04	565.126					00:31:38	627.544			00:33:57	636.119					00:33:15	825.563					00:33:25	869.71
														00:32:05	520.126					00:31:39	987.927			00:33:58	697.158					00:33:17	707.154					00:33:28	802.139
														00:32:07	545.717					00:31:41	684.195			00:33:59	750.606					00:33:19	473.043					00:33:30	851.465
														00:32:09	476.683					00:31:43	688.978			00:34:00	579.34					00:33:22	707.73					00:33:31	904.896
														00:32:10	523.92					00:31:44	633.943			00:34:01	519.947					00:33:24	620.988					00:33:33	1010.32
														00:32:12	571.531					00:31:46	676.632			00:34:02	1006.36					00:33:27	680.152					00:33:34	830.779
														00:32:13	579.931					00:31:47	629.009			00:34:03	814.115					00:33:28	948.859					00:33:35	1295.35
														00:32:15	515.58					00:31:49	665.43			00:34:05	773.126					00:33:30	799.576					00:33:36	939.981
														00:32:16	479.723					00:31:51	666.563			00:34:06	707.369					00:33:31	799.798					00:33:37	1094.33
														00:32:18	485.714					00:31:52	959.08			00:34:07	572.405					00:33:33	582.119					00:33:39	1022.86
														00:32:19	512.887					00:31:54	734.303			00:34:10	507.342					00:33:35	728.861					00:33:40	1069.37
														00:32:21	503.77					00:31:55	719.183			00:34:12	571.736					00:33:36	755.466					00:33:41	913.523
														00:32:23	438.807					00:31:57	602.567			00:34:13	708.451					00:33:38	697.266					00:33:42	853.946
														00:32:24	519.236					00:31:59	642.916			00:34:15	733.01					00:33:39	679.864					00:33:44	765.64
														00:32:27	476.477					00:32:01	725.401			00:34:16	747.826					00:33:41	612.9					00:33:45	929.429
														00:32:28	516.228					00:32:04	566.487			00:34:17	853.955					00:33:43	446.927					00:33:46	1146.23
														00:32:29	541.387					00:32:05	801.109			00:34:18	694.683					00:33:44	788.069					00:33:48	907.922
														00:32:30	462.173					00:32:07	647.14			00:34:21	519.002					00:33:46	790.507					00:33:49	985.368
														00:32:32	403.195					00:32:08	591.083			00:34:22	603.602					00:33:47	895.871					00:33:50	892.609
														00:32:32	470.417					00:32:10	757.321			00:34:24	573.228					00:33:49	649.89					00:33:52	759.219
														00:32:34	497.519					00:32:12	769.382			00:34:25	474.475					00:33:50	780.373					00:33:54	598.641
														00:32:35	479.433					00:32:13	722.011			00:34:26	673.035					00:33:52	553.116					00:33:55	832.521
														00:32:36	458.763					00:32:15	693.291			00:34:36	488.294					00:33:54	568.867					00:33:57	864.769
														00:32:39	456.409					00:32:17	753.382			00:34:37	470.188					00:33:55	763.81					00:34:00	924.409
														00:32:40	412.79					00:32:18	689.166			00:34:39	520.422					00:33:56	709.376					00:34:01	819.874
														00:32:42	518.267					00:32:20	761.782			00:34:41	467.801					00:33:58	722.614					00:34:03	867.257
														00:32:44	561.896					00:32:21	770.298			00:34:42	448.233					00:33:59	579.839					00:34:04	829.891
														00:32:46	474.886					00:32:23	700.449			00:34:45	471.351					00:34:01	663.634					00:34:05	1189.67
														00:32:47	527.086					00:32:25	614.18			00:34:46	505.924					00:34:02	524.284					00:34:06	810.842
														00:32:49	536.784					00:32:26	749.898			00:34:48	588.708					00:34:03	551.581					00:34:07	845.933
														00:32:50	549.499					00:32:28	743.893			00:34:50	722.713					00:34:05	487.317					00:34:09	931.93
														00:32:52	659.17					00:32:29	724.158			00:34:51	591.971					00:34:07	437.159					00:34:10	918.452
														00:32:53	509.369					00:32:31	743.281			00:34:53	537.137					00:34:09	560.246					00:34:12	1082.74
														00:32:55	481.601					00:32:32	559.758			00:34:54	547.503					00:34:11	550.422					00:34:12	1161.8
														00:32:56	412.712					00:32:35	595.928			00:34:56	638.132					00:34:12	516.699					00:34:14	800.492
														00:32:58	446.267					00:32:36	650.969			00:34:57	528.193					00:34:14	551.63					00:34:16	611.143
														00:32:59	463.19					00:32:38	621.078			00:34:59	521.199					00:34:17	455.88					00:34:17	814.793
														00:33:01	578.184					00:32:41	585.284			00:35:00	557.779					00:34:18	655.477					00:34:19	639.347
														00:33:02	617.203					00:32:42	733.271			00:35:02	381.085					00:34:19	874.959					00:34:20	890.142
														00:33:04	447.181					00:32:44	548.726			00:35:05	599.197					00:34:21	792.139					00:34:21	912.775
														00:33:05	410.833					00:32:46	530.739			00:35:06	550.781					00:34:23	597.233					00:34:23	1007.46
														00:33:06	660.205					00:32:49	560.263			00:35:08	462.875					00:34:34	635.014					00:34:24	934.645
														00:33:08	681.972					00:32:50	778.414			00:35:09	659.211					00:34:35	663.134					00:34:26	865.633
														00:33:09	571.475					00:32:52	593.777			00:35:10	810.204					00:34:36	855.673					00:34:27	858.279
														00:33:11	503.917					00:32:55	432.94			00:35:12	604.403					00:34:38	667.559					00:34:29	729.156
														00:33:13	602.31					00:32:56	628.564			00:35:13	620.515					00:34:39	565.536					00:34:31	832.133
														00:33:15	460.148					00:32:58	687.783			00:35:15	515.589					00:34:40	743.641					00:34:33	659.174
														00:33:17	502.479					00:33:01	602.776			00:35:16	465.293					00:34:42	723.64					00:34:36	735.461
														00:33:18	383.594					00:33:04	566.354			00:35:18	544.309					00:34:43	604.572					00:34:38	933.519
														00:33:20	373.332					00:33:07	486.356			00:35:20	478.657					00:34:45	860.331					00:34:49	1011.22
														00:33:21	490.985					00:33:09	631.495			00:35:21	578.749					00:34:46	784.043					00:34:50	897.986
														00:33:23	442.673					00:33:12	512.969			00:35:23	441.555					00:34:48	537.82					00:34:52	931.068
														00:33:25	478.759					00:33:14	533.608			00:35:25	416.964					00:34:50	562.886					00:34:53	980.575
														00:33:26	483.015					00:33:16	662.746			00:35:26	640.932					00:34:51	707.264					00:34:55	852.676
														00:33:27	446.824					00:33:17	588.093			00:35:28	581.444					00:34:53	602.046					00:34:56	898.155
														00:33:29	422.953					00:33:18	537.619			00:35:30	408.131					00:34:54	822.595					00:34:58	880.701
														00:33:31	539.374					00:33:20	590.281			00:35:32	421.96					00:34:55	644.643					00:34:59	811.786
														00:33:32	498.693					00:33:22	509.132									00:34:57	437.04					00:35:01	868.9
														00:33:34	421					00:33:24	503.155									00:34:59	579.407					00:35:02	784.561
														00:33:35	480.07					00:33:25	508.531									00:35:00	864.135					00:35:04	786.555
														00:33:37	403.33					00:33:27	579.141									00:35:01	865.384					00:35:05	875.969
														00:33:38	425.786					00:33:28	631.56									00:35:03	578.837					00:35:06	949.672
														00:33:40	459.714					00:33:30	511.016									00:35:04	762.418					00:35:08	904.076
														00:33:41	514.451															00:35:06	536.908					00:35:10	643.462
														00:33:43	473.634															00:35:08	732.696					00:35:12	832.517
														00:33:44	549.717															00:35:10	531.227					00:35:13	857.276
														00:33:46	505.907															00:35:11	613.055					00:35:14	848.381
														00:33:47	648.175															00:35:13	551.893					00:35:15	845.758
														00:33:49	644.675															00:35:14	778.411					00:35:16	898.339
														00:33:51	587.536															00:35:15	812.29					00:35:17	889.979
														00:33:52	522.276															00:35:18	600.527					00:35:18	870.755
														00:33:54	596.281															00:35:20	509.024					00:35:19	779.652
														00:33:55	853.815															00:35:21	915.963					00:35:20	898.981
														00:33:56	908.328															00:35:23	902.804					00:35:23	643.148
														00:33:57	650.118															00:35:24	808.583					00:35:24	746.015
														00:33:59	386.924															00:35:26	690.945					00:35:25	789.188
														00:34:00	489.574															00:35:27	832.221					00:35:27	788.529
														00:34:02	529.038															00:35:28	799.018					00:35:28	743.376
														00:34:04	468.332															00:35:30	828.055					00:35:30	724.241
														00:34:05	467.308															00:35:31	650.685					00:35:32	664.404
														00:34:07	455.063															00:35:33	584.124					00:35:33	727.532
														00:34:09	505.711															00:35:34	920.633					00:35:35	770.329
														00:34:10	512.962															00:35:35	872.666					00:35:36	876.461
														00:34:12	537.783															00:35:36	758.616					00:35:37	882.985
														00:34:13	573.242															00:35:38	697.362					00:35:39	719.307
														00:34:15	519.902															00:35:39	795.805					00:35:40	837.771
														00:34:16	571.085															00:35:40	747.067					00:35:41	773.306
														00:34:18	555.362															00:35:43	619.992					00:35:42	734.18
														00:34:19	622.877															00:35:44	775.42					00:35:44	771.022
														00:34:21	538.988															00:35:45	766.535					00:35:45	938.615
														00:34:23	502.346															00:35:47	750.33					00:35:46	701.137
														00:34:24	1019.12															00:35:48	762.074					00:35:47	494.266
														00:34:25	294.817															00:35:49	580.759					00:35:48	976.84
														00:34:27	375.391															00:35:50	790.586					00:35:50	919.434
														00:34:29	428.144															00:35:52	782.501					00:35:51	816.407
														00:34:31	446.81															00:35:54	596.2					00:35:52	748.011
														00:34:32	450.398															00:35:55	942.756					00:35:54	707.383
														00:34:34	426.401															00:35:56	646.666					00:35:55	885.299
														00:34:36	611.738															00:35:58	584.227					00:35:56	863.25
														00:34:38	490.92															00:35:59	720.57					00:35:57	843.368
														00:34:39	571.851															00:36:01	755.867					00:35:58	980.408
														00:34:41	578.988															00:36:02	529.878					00:35:59	743.938
														00:34:42	537.288															00:36:03	739.869					00:36:01	946.446
														00:34:44	465.276															00:36:05	731.024					00:36:02	779.721
																														00:36:06	678.713					00:36:03	839.901
																														00:36:08	576.776					00:36:04	686.295
																														00:36:09	519.533					00:36:05	906.63
																														00:36:11	621.208					00:36:06	668.501
																														00:36:12	720.225					00:36:08	634.551
																														00:36:13	726.231					00:36:09	793.094
																														00:36:15	574.09					00:36:10	733.014
																																				00:36:12	783.289
																																				00:36:13	841.458
																																				00:36:14	761.58
																																				00:36:15	529.494
																																				00:36:16	575.19
																																				00:36:18	752.596
																																				00:36:19	742.032
																																				00:36:20	785.174
																																				00:36:21	750.346
																																				00:36:23	726.915
																																				00:36:24	644.104
																																				00:36:25	642.463
