# Supplementary material for: Enhancing Post‐Exercise Oxygen Kinetics Modeling With Physiological Bounds and Manual V̇O2_baseline Input: A Novel Approach
Source: Eur J Sport Sci. 2025 Apr 22;25(5):e12306. doi: 10.1002/ejsc.12306 (PMC12013733; doi:10.1002/ejsc.12306)
Supplement: Supplementary file 3 — Supporting Information S3 [file EJSC-25-e12306-s002.xlsx]

## Sheet: OriginalData
SubjectNo	VO2_base	mono_A	mono_td	mono_tau	mono_R2	bi_R2	mono_AICc	bi_AICc	mono_AL_cont	bi_AL_cont	bi_A1	bi_td	bi_tau1	bi_A2	bi_tau2	realdata_intgr_all	mono_intgr_all	bi_intgr_all	realdata_intgr_5min	mono_intgr_5min	bi_intgr_5min	mono_R2_5min	bi_R2_5min
1	390	3019.8	4.01	180	0.859	0.977	5555	4649	189.52	71.14	2686.6	3.35	75.95	879.1	740.9	16.94	14.97	16.94	8.97	9.45	9.05	0.91	0.97
2	446	2624.9	3.31	180	0.705	0.953	5693	4778	161.74	41.01	2023.4	1.58	58.13	1051.5	669.7	17.49	14.72	17.5	8.4	8.71	8.45	0.872	0.95
3	420	2889.6	5.43	145.2	0.797	0.947	5672	5001	146.28	66.68	2914.6	3.48	65.62	631.5	900	15.89	13.6	15.76	8.06	8.42	8.1	0.892	0.955
4	309	2258.1	3.31	164.6	0.927	0.962	5084	4765	129.62	18.61	1300.1	1.29	41.06	1474.8	243.8	9.01	8.85	9.05	6.8	6.83	6.71	0.874	0.937
5	289	3132.3	4.95	180	0.949	0.988	5106	4394	196.59	52.9	1799.2	4.59	84.32	1471.1	371.9	15.51	14.04	15.52	9.16	9.3	9.17	0.957	0.97
6	398	3006.7	4.85	116.89	0.927	0.977	5203	4626	122.53	74.58	2903.7	3.34	73.67	455.9	686.4	12.88	11.59	12.88	7.45	7.63	7.51	0.955	0.971
7	369	2784	4.06	113.28	0.861	0.968	5369	4645	109.96	58.9	2745.2	2.83	61.54	492.8	765.1	13.29	11.31	13.31	6.69	6.89	6.8	0.952	0.974
8	334	2599.4	4.13	180	0.849	0.93	5481	5092	163.14	66.41	2348.9	2.16	81.09	734.5	666.7	14.73	13.2	14.72	7.75	8.13	7.81	0.88	0.923
9	446	2403.3	2.1	180	0.725	0.96	5668	4711	150.8	51.2	2567.2	2.83	57.21	684.3	900	15.84	13.91	15.74	7.59	8.18	7.68	0.834	0.975
10	432	2859.3	2.39	158.6	0.772	0.966	5755	4802	158.09	51.18	3103.9	3.48	47.28	834.1	686.3	16.09	14.11	16.1	8.15	8.66	8.16	0.801	0.96
11	434	2902.7	3.75	180	0.826	0.961	5604	4859	182.17	75.85	2773.7	2.98	78.4	727.6	900	18.38	16.08	18.33	8.93	9.35	8.93	0.884	0.951
12	297	3103.4	5.12	180	0.806	0.978	5704	4627	194.77	65.2	2664.6	2.36	70.17	1017.8	754.9	16.5	13.91	16.5	8.75	9.24	8.86	0.918	0.975
13	413	2116.5	1.94	48.15	0.827	0.965	5293	4495	105.9	36.96	2201.6	1.94	48.15	633.2	520.2	12.74	11.41	12.74	6.36	6.6	6.34	0.849	0.968
14	431	2568.4	2.01	144.28	0.828	0.953	5452	4811	129.2	62.07	2547.7	2.32	69.87	513.9	900	14.63	12.81	14.55	7.32	7.61	7.35	0.895	0.949
15	352	2141.2	2.64	180	0.751	0.953	5505	4680	134.38	46.23	2263.18	1.84	58.58	613.6	900	13.45	11.79	13.44	6.65	7.04	6.63	0.802	0.94
16	449	2206.37	3.04	180	0.629	0.954	5599	4559	138.47	28.99	1678.71	0.9	49.5	959.7	660.9	16.29	13.61	16.29	7.52	7.71	7.51	0.808	0.947
17	419	3260.3	4.79	180	0.79	0.977	5773	4666	204.6	75.3	2851.4	2.26	75.75	964	900	19.28	16.32	19.26	9.74	10.21	9.81	0.921	0.972
18	298	2624.2	3.88	180	0.807	0.976	5573	4535	164.7	59.89	2526.6	3.91	67.98	726.5	900	14.18	12.32	14.16	7.47	8	7.56	0.88	0.968
19	396	3682.8	5.58	180	0.778	0.96	5907	5049	231.14	90.24	2888.6	2.65	89.6	1092.8	900	20.86	17.29	20.83	10.95	11.2	10.9	0.908	0.941
20	429	2834.7	4.44	180	0.695	0.949	5823	4931	177.9	56.4	2568.9	2.42	63.01	915.2	900	17.97	15.1	17.95	8.72	9.21	8.82	0.85	0.933
21	409	2755.5	3.17	173.9	0.849	0.958	5552	4918	167	58.4	2653.7	3.12	63.08	855.75	577.7	15.58	14.21	15.65	8.12	8.72	8.3	0.86	0.954
22	296	2959.6	2.23	165.4	0.756	0.968	5805	4796	170.7	62.5	3109.4	3.69	57.7	765.1	900	14.93	12.63	14.83	7.78	8.38	7.89	0.852	0.972
Mean	384.364	2760.59	3.68773	162.286	0.805136	0.962727	5553.45	4744.95	160.418	57.7564	2505.49	2.69636	65.3482	840.67	742.932	15.5664	13.5355	15.5477	8.06045	8.43045	8.10636	0.879727	0.957045
SD	56.2389	388.012	1.15762	32.6221	0.0783115	0.0131627	227.538	181.383	32.0555	16.5143	466.909	0.899188	12.7575	272.3	187.128	2.53267	1.9118	2.52222	1.09774	1.14118	1.10188	0.0461366	0.0156006

## Sheet: TauEffect
tauvalue	VO2_base	mono_A	mono_td	mono_tau	mono_R2	bi_R2	mono_AICc	bi_AICc	mono_AL_cont	bi_AL_cont	bi_A1	bi_td	bi_tau1	bi_A2	bi_tau2	realdata_intgr_all	mono_intgr_all	bi_intgr_all	realdata_intgr_5min	mono_intgr_5min	bi_intgr_5min	mono_R2_5min	bi_R2_5min
75	450	2913	3.39	180	0.888	0.977	5438	4653	183	70	2668	3.22	75	842	641	16.94	15.5	16.94	8.97	9.46	9.02	0.902	0.97
60	450	3758	5.99	90	0.742	0.97	5856	4713	117.9	53.4	2552	2.51	60	1108	489	16.94	12.68	16.92	8.97	8.05	9.04	0.851	0.962
45	450	3939	6.47	75	0.663	0.963	5989	4888	103	36.5	2323	2.69	45	1430	386	16.94	12.03	16.84	8.97	7.51	9.08	0.725	0.942
30	450	4121	6.84	60	0.541	0.941	6138	5125	86.2	19.7	1881	3.52	30	1846	303	16.94	11.28	16.64	8.97	6.83	9.21	0.511	0.908

## Sheet: VO2baselineEffect
BaselineEffect	VO2_base	mono_A	mono_td	mono_tau	mono_R2	bi_R2	mono_AICc	bi_AICc	mono_AL_cont	bi_AL_cont	bi_A1	bi_td	bi_tau1	bi_A2	bi_tau2	realdata_intgr_all	mono_intgr_all	bi_intgr_all	realdata_intgr_5min	mono_intgr_5min	bi_intgr_5min	mono_R2_5min	bi_R2_5min
300	300	2978	4.58	210	0.825	0.977	5663	4647	218	73	2740	2.57	76.48	945	892	16.94	14.94	16.94	8.97	9.58	9.05	0.875	0.97
450	450	2913	3.39	180	0.888	0.977	5438	4653	183	70	2668	3.22	75	842	641	16.94	15.5	16.9	8.97	9.46	9.02	0.902	0.97
600	600	2915	6.3	139	0.939	0.976	5132	4671	142	66	2558	3.17	73.7	802	401	16.94	15.95	16.97	8.97	9.25	9.05	0.946	0.97
750	750	2999	4.66	109	0.966	0.972	4842	4754	114	56	2233	2.99	72.1	965	202	16.94	16.77	17.16	8.97	9.05	9.04	0.968	0.97
